# Supplementary material for: A-to-I RNA editing in the rat brain is age-dependent, region-specific and sensitive to environmental stress across generations
Source: BMC Genomics. 2018 Jan 8;19:28. doi: 10.1186/s12864-017-4409-8 (PMC5759210; doi:10.1186/s12864-017-4409-8)
Supplement: Supplementary file 2 — RNA editing sites detected with mmPCR-seq. Table S2. Primer sequences used for mmPCR-seq, Real-Time PCR and Htr2c-directed NGS. Table S3. % RNA editing in PFC and AMY of neonatal (P0) vs. adult (P60) rats. Table S4. Age-dependent changes in Htr2c isoform prevalence in PFC and AMY. Table S5. % RNA editing in neonatal (P0) and adult (P60) PFC vs. AMY. Table S6. Htr2c and ADARs correlations with significant non-synonymous editing sites. Table S7. Changes in Htr2c isoform prevalence in PFC vs. AMY at P0 and P60. Table S8. The effects of PRS on RNA editing at learning- and stress-related genes in F0, F1 and F2. Table S9. Statistical analysis of editing differences between oocytes, PFC and AMY. (XLSX 92 kb) [file 12864_2017_4409_MOESM2_ESM.xlsx]

## Sheet: Table S1 
Table S1. RNA editing sites detected with mmPCR-seq
Gene Name	Gene ID	Chromosome	Position	Editing Site	Genic region	AA
Htr2c	25187	chrX	31041849	Htr2c A	Nonsyn	Ile->Val
Htr2c	25187	chrX	31041847	Htr2c B	Nonsyn	Ile->Met
Htr2c	25187	chrX	31041842	Htr2c C	Nonsyn	Asn->Ser
Htr2c	25187	chrX	31041837	Htr2c D	Nonsyn	Ile->Val
Grik1	29559	chr11	27749588	Grik1	Nonsyn	Gln->Arg
Grik2	54257	chr20	53378633	Grik2 (Q/R)	Nonsyn	Gln->Arg
Grik2	54257	chr20	53378637	Grik2 (Met/Val)	Nonsyn	Met->Val
Grik2	54257	chr20	53408958	Grik2 (Y/C)	Nonsyn	Tyr->Cys
Grik2	54257	chr20	53408971	Grik2 (I/V)	Nonsyn	Ile->Val
Gria2	29627	chr2	172272247	Gria2 (R/G)	Nonsyn	Arg->Gly
Gria2	29627	chr2	172288193	Gria2 (Q/R)	Nonsyn	Gln->Arg
Gria3	29628	chrX	3477800	Gria3 (R/G)	Nonsyn	Arg->Gly
Gria3	29628	chrX	3459941	Gria3 K	Nonsyn	Lys->Arg
Gria4	29629	chr8	994881	Gria4 (R/G)	Nonsyn	Arg->Gly
Gabra3	24947	chrX	158405626	Gabra3	Nonsyn	Ile->Met
Flna	293860	chrX	160382329	Flna	Nonsyn	Gln->Arg
Flnb	306204	chr15	18964288	Flnb	Nonsyn	Gln->Arg
Kcnma1	83731	chr15	322937	Kcnma1	Nonsyn	Ser->Gly
Blcap	171113	chr3	148267329	_7329Blcap	Nonsyn	Lys->Arg
Blcap	171113	chr3	148267359	_7359Blcap	Nonsyn	Gln->Arg
Blcap	171113	chr3	148267368	_7368Blcap	Nonsyn	Tyr->Cys
Copa	304978	chr13	88088487	Copa	Nonsyn	Ile->Val
Son	304092	chr11	31628558	_8558Son	Nonsyn	Glu->Gly
Son	304092	chr11	31628545	_8545Son	Nonsyn	Thr->Ala
Son	304092	chr11	31628548	_8548Son	Nonsyn	Arg->Gly
Son	304092	chr11	31628074	_8074Son	Nonsyn	Thr->Ala
Ccni	289500	chr14	16452369	Ccni	Nonsyn	Arg->Gly
Cadps	26989	chr15	14280228	_80228Cadps	Nonsyn	Glu->Gly
Tm9sf1	361043	chr15	33776765	Tm9sf1	Nonsyn	Lys->Glu
Cacna1d	29716	chr16	5405832	_5832Cacna1d	Nonsyn	Tyr->Cys
Cacna1d	29716	chr16	5405838	_5838Cacna1d	Nonsyn	Gln->Arg
Cacna1d	29716	chr16	5405840	_5840Cacna1d	Nonsyn	Ile->Met
Fabp4	79451	chr2	93538648	Fabp4	Nonsyn	Asp->Gly
Kcna1	24520	chr4	163012291	Kcna1	Nonsyn	Ile->Val
Nova1	298992	chr6	66199099	_9099Nova1	Nonsyn	Glu->Gly
Nova1	298992	chr6	66199121	_9121Nova1	Nonsyn	Lys->Glu
Nova1	298992	chr6	66199394	_9394Nova1	Nonsyn	Ser->Gly
Nova1	298992	chr6	66199286	_9286Nova1	Nonsyn	Ser->Gly
Azin1	58961	chr7	74162517	Azin1	Nonsyn	Ser->Gly
Mcrs1	300222	chr7	138004466	Mcrs1	Nonsyn	Lys->Glu
Gtf3c2		chr7	25180878	_80878Gtf3c2	Nonsyn	Thr->Ala
Grik2	54257	chr20	53374965	Grik2 E	Syn	Glu->Glu
Grik2	54257	chr20	53378650	Grik2 G	Syn	Gly->Gly
Gria2	29627	chr2	172272248	Gria2 L	Syn	Leu->Leu
Gria2	29627	chr2	172288189	Gria2 Q	Syn	Gln->Gln
Gria3	29628	chrX	3477801	Gria3 L	Syn	Leu->Leu
Gria4	29629	chr8	994882	Gria4 L	Syn	Leu->Leu
Hist2h2ab	690102	chr2	191023314	Hist2h2ab	Syn	Leu->Leu
Son	304092	chr11	31628553	_8553Son	Syn	Ala->Ala
Son	304092	chr11	31628529	_8529Son	Syn	Ser->Ser
Son	304092	chr11	31628592	_8592Son	Syn	Leu->Leu
Son	304092	chr11	31628079	_8079Son	Syn	Pro->Pro
Cadps	26989	chr15	14273751	_73751Cadps	Syn	Ala->Ala
Gtf3c2		chr6	25180877	_73751Gtf3c2	Syn	Arg->Arg
Actr10	299121	chr6	93080588	Actr10	Syn	Ala->Ala
Tmem25	689172	chr8	47751905	Tmem25	Syn	Gly->Gly
Gria3		chrX	3477161	_7161Gria3	Syn	Lys->Lys
Htr2c	25187	chrX	31014486	Htr2c 3UTR-1	3UTR	3UTR
Htr2c	25187	chrX	31014416	Htr2c 3UTR-2	3UTR	3UTR
Htra1	65164	chr1	190308192	Htra1	3UTR	3UTR
Usp29	361495	chr1	65273653	_73653Usp29	3UTR	3UTR
Usp29	361495	chr1	65273680	_73680Usp29	3UTR	3UTR
Usp29	361495	chr1	65275941	_75941Usp29	3UTR	3UTR
Ppfia3	140591	chr1	95808967	Ppfia3	3UTR	3UTR
Nrip3	361625	chr1	167380884	Nrip3	3UTR	3UTR
Igf2	24483	chr1	202908966	Igf2	3UTR	3UTR
Dagla	309207	chr1	212734062	_4062Dagla	3UTR	3UTR
Dagla	309207	chr1	212734070	_4070Dagla	3UTR	3UTR
Dagla	309207	chr1	212734107	_4107Dagla	3UTR	3UTR
Mpeg1	64552	chr1	215391800	Mpeg1	3UTR	3UTR
Entpd1	64519	chr1	245889256	Entpd1	3UTR	3UTR
Ovca2	497954	chr10	62483573	_3573Ovca2	3UTR	3UTR
Ovca2	497954	chr10	62483577	_3577Ovca2	3UTR	3UTR
Arhgdia	360678	chr10	109968767	Arhgdia	3UTR	3UTR
Klhl24	303803	chr11	83096634	Klhl24	3UTR	3UTR
Hip1	192154	chr12	22420207	Hip1	3UTR	3UTR
Pkd2	498328	chr14	6350332	Pkd2	3UTR	3UTR
Dph3	680594	chr16	7542624	Dph3	3UTR	3UTR
Celf4	307540	chr18	17348319	Celf4	3UTR	3UTR
Isoc1	364879	chr18	54490027	Isoc1	3UTR	3UTR
Calr	64202	chr19	24969591	Calr	3UTR	3UTR
Zfp612	307839	chr19	39972769	Zfp612	3UTR	3UTR
Ddx19b	690693	chr19	40922557	Ddx19b	3UTR	3UTR
Selenop	29360	chr2	52461816	Selenop	3UTR	3UTR
Ythdf3	361920	chr2	100884604	Ythdf3	3UTR	3UTR
Commd2	688478	chr2	146914339	Commd2	3UTR	3UTR
Selenot		chr2	147928323	Selenot	3UTR	3UTR
Cdh22	29182	chr3	156155246	Cdh22	3UTR	3UTR
Mad2l1	297176	chr4	96385687	_5687Mad2l1	3UTR	3UTR
Mad2l1	297176	chr4	96385781	_5781Mad2l1	3UTR	3UTR
Pum2	298874	chr6	32231647	Pum2	3UTR	3UTR
Psma3	29670	chr6	93111172	_1172Psma3	3UTR	3UTR
Psma3	29670	chr6	93111177	_1177Psma3	3UTR	3UTR
Psma3	29670	chr6	93111227	_1227Psma3	3UTR	3UTR
Plekhd1		chr6	104487148	_87148Plekhd1	3UTR	3UTR
Plekhd1		chr6	104487197	_87197Plekhd1	3UTR	3UTR
Plekhd1		chr6	104488035	_88035Plekhd1	3UTR	3UTR
Plekhd1		chr6	104488036	_88036Plekhd1	3UTR	3UTR
Plekhd1		chr6	104488064	_88064Plekhd1	3UTR	3UTR
Plekhd1		chr6	104488089	_88089Plekhd1	3UTR	3UTR
Calm1	24242	chr6	124485543	Calm1	3UTR	3UTR
Atxn3	60331	chr6	126196471	Atxn3	3UTR	3UTR
Zfp799	494339	chr7	13478288	_8288Zfp799	3UTR	3UTR
Zfp799	494339	chr7	13478297	_8297Zfp799	3UTR	3UTR
Igf1	24482	chr7	24605672	Igf1	3UTR	3UTR
Atxn10	170821	chr7	123461766	Atxn10	3UTR	3UTR
Slco2a1	24546	chr8	108098019	Slco2a1	3UTR	3UTR
Mgat4a	67252	chr9	36387122	_7122Mgat4a	3UTR	3UTR
Mgat4a	67252	chr9	36387123	_7123Mgat4a	3UTR	3UTR
Mmgt1	302864	chrX	141126031	_6031Mmgt1	3UTR	3UTR
Mmgt1	302864	chrX	141126032	_6032Mmgt1	3UTR	3UTR
Ankrd28	306264	chr16	7168445	_8445Ankrd28	3UTR	3UTR
Ankrd28	306264	chr16	7168464	_8464Ankrd28	3UTR	3UTR
Ankrd28	306264	chr16	7168465	_8465Ankrd28	3UTR	3UTR
Ankrd28	306264	chr16	7168466	_8466Ankrd28	3UTR	3UTR
Ankrd28	306264	chr16	7168469	_8469Ankrd28	3UTR	3UTR
Ankrd28	306264	chr16	7168471	_8471Ankrd28	3UTR	3UTR
Ankrd28	306264	chr16	7168476	_8476Ankrd28	3UTR	3UTR
Ankrd28	306264	chr16	7168477	_8477Ankrd28	3UTR	3UTR
Ankrd28	306264	chr16	7168478	_8478Ankrd28	3UTR	3UTR
Ankrd28	306264	chr16	7168479	_8479Ankrd28	3UTR	3UTR
Ankrd28	306264	chr16	7168481	_8481Ankrd28	3UTR	3UTR
Ankrd28	306264	chr16	7168727	_8727Ankrd28	3UTR	3UTR
Ankrd28	306264	chr16	7169158	_9158Ankrd28	3UTR	3UTR
Ankrd28	306264	chr16	7169160	_9160Ankrd28	3UTR	3UTR
Ankrd28	306264	chr16	7169173	_9173Ankrd28	3UTR	3UTR
Ankrd28	306264	chr16	7169174	_9174Ankrd28	3UTR	3UTR
Ankrd28	306264	chr16	7169214	_9214Ankrd28	3UTR	3UTR
Ankrd28	306264	chr16	7169218	_9218Ankrd28	3UTR	3UTR
Ankrd28	306264	chr16	7169220	_9220Ankrd28	3UTR	3UTR
Ankrd28	306264	chr16	7169298	_9298Ankrd28	3UTR	3UTR
Pa2g4	288778	chr7	1854029	_4029Pa2g4	5UTR	5UTR
Pa2g4	288778	chr7	1854034	_4034Pa2g4	5UTR	5UTR
Adarb1		chr20	11709472	_9472Adarb1	5UTR	5UTR
Adarb1		chr20	11709485	_9485Adarb1	5UTR	5UTR
Adarb1		chr20	11709486	_9486Adarb1	5UTR	5UTR
Adarb1		chr20	11709490	_9490Adarb1	5UTR	5UTR
Dffa	114214	chr5	166189792	Dffa	intronic	intronic
Airn		chr7	120065060	Airn	intronic	intronic
IG1		chr7	138469220	IG1	intergenic	intergenic
IG2		chr3	154378440	IG2	intergenic	intergenic
IG3		chr3	154378446	IG3	intergenic	intergenic
IG4		chr5	145407421	IG4	intergenic	intergenic
IG5		chr5	145407422	IG5	intergenic	intergenic
IG6		chr6	93111867	IG6	intergenic	intergenic
IG7		chr6	93111868	IG7	intergenic	intergenic

## Sheet: Table S2
Table S2. Primer sequences used for mmPCR-seq, Real-Time PCR and Htr2c-directed NGS
mmPCR-seq
Chrom	Position	Gene name	Method	Fwd Primer	Rev Primer
chr1	65275192	Usp29	mmPCR-seq	GTGCTCTTCCGATCTCTTCAATACCAGCACCCAAGA	GCGTTATCGAGGTCCAGAAGAGAGCACTAGATCTCA
chr1	65275212	Usp29	mmPCR-seq
chr1	65275941	Usp29	mmPCR-seq	GTGCTCTTCCGATCTTGAACCCCAGCATTAGAACTT	GCGTTATCGAGGTCTGATAGTAAGCTGCCTGACTT
chr1	65273653	Usp29	mmPCR-seq	GCGTTATCGAGGTCAAGAGAAGAGGGCATCAGATC	GTGCTCTTCCGATCTTCACACAGACATACATGCAAAC
chr1	65273680	Usp29	mmPCR-seq	GTGCTCTTCCGATCTCCCCAAATCACCCTCACTTAA	GCGTTATCGAGGTCCGTGTGCTTTTTCAGAGGTC
chr1	95808967	Ppfia3	mmPCR-seq	GCGTTATCGAGGTCGGCGGATCTCTGTGAGTT	GTGCTCTTCCGATCTTGGGAAAATCCCTCTGTCAA
chr1	167380884	Nrip3	mmPCR-seq	GTGCTCTTCCGATCTATTAAGGAATGAGCCAGGTCT	GCGTTATCGAGGTCGGCCTGAAACTCAGTATGTAGA
chr1	190308192	Htra1	mmPCR-seq	GTGCTCTTCCGATCTGCAGCCTGCTTTTTCTTACAA	GCGTTATCGAGGTCGTGGTCTCAGGGCATCAAT
chr1	212734062	Dagla	mmPCR-seq	GCGTTATCGAGGTCTGCATCAGGGAGGGAACA	GTGCTCTTCCGATCTGGGTCTGGCCTTTTAACTCTT
chr1	212734070	Dagla	mmPCR-seq
chr1	215391800	Mpeg1	mmPCR-seq	GCGTTATCGAGGTCCATCAAACCTGCTTCTTGAACA	GTGCTCTTCCGATCTGTGCCTTGTTTTGCAGACTTA
chr1	245889256	Entpd1	mmPCR-seq	GCGTTATCGAGGTCGGTTTCCCTGTGAAGCTCT	GTGCTCTTCCGATCTTGGTGGAAGGGTGTTTAGAAAA
chr1	202908966	Igf2	mmPCR-seq	GCGTTATCGAGGTCATGCTAAAAGTGACTAGTGACAA	GTGCTCTTCCGATCTCCCCTTCATCTTCTTTCCATTTAGA
chr1	212734107	Dagla	mmPCR-seq	GTGCTCTTCCGATCTGTGGGGGATCAATCTGAACT	GCGTTATCGAGGTCACTGAGCCATCAGGGACA
chr2	52461816	Selenop	mmPCR-seq	GCGTTATCGAGGTCAGCTCGTAATTAAGAACGGAGA	GTGCTCTTCCGATCTGTAGTGAAACTCAAACTAGGAGTC
chr2	93538648	Fabp4	mmPCR-seq	GCGTTATCGAGGTCCCAACTTGATCATCAGCGTAGA	GTGCTCTTCCGATCTTCGTCTCCTCTTTATGGTGGT
chr2	146914339	Commd2	mmPCR-seq	GTGCTCTTCCGATCTTGGTTTGGTGATTATGAGCACT	GCGTTATCGAGGTCTGTGTACCACATGTGTTCAGT
chr2	147928323	Selenot	mmPCR-seq	GTGCTCTTCCGATCTCATAGCCCTACCTATCAGCAC	GCGTTATCGAGGTCGCATGTGTGTGCAGAGTTC
chr2	172272247	Gria2	mmPCR-seq	GTGCTCTTCCGATCTTTTTCCTTACTTCCCGAGTCC	GCGTTATCGAGGTCCATCGCCACACCTAAAGGAT
chr2	172272248	Gria2	mmPCR-seq
chr2	172288189	Gria2	mmPCR-seq	GCGTTATCGAGGTCGTAAAGAACCACCACACACCT	GTGCTCTTCCGATCTACATTGGGGTCAGTGTAGTTT
chr2	172288193	Gria2	mmPCR-seq
chr2	191023314	Hist2h2ab	mmPCR-seq	GTGCTCTTCCGATCTAACAAGAAGACCCGCATCAT	GCGTTATCGAGGTCTCTTTCCAGGCTTATGACTATCC
chr2	100884604	Ythdf3	mmPCR-seq	GTGCTCTTCCGATCTAGCCTGATTGCTATCATGAAGT	GCGTTATCGAGGTCTCATGGATCAAGGCCATATTTTC
chr3	148267329	Blcap	mmPCR-seq	GCGTTATCGAGGTCATGAACATGGAGTGGCTGAA	GTGCTCTTCCGATCTTGGAGAGAGAGTCGAAGAAAAC
chr3	154378440	IG2	mmPCR-seq	GCGTTATCGAGGTCCTGGCAGGGTAACCTCAAA	GTGCTCTTCCGATCTAGACTGTTTGGAGGGGTTTT
chr3	154378446	IG3	mmPCR-seq
chr3	156155246	Cdh22	mmPCR-seq	GCGTTATCGAGGTCGTCCCTGCACAAGTCAGAA	GTGCTCTTCCGATCTAAAGATGAAGGAAGGGCTGTT
chr3	148267359	Blcap	mmPCR-seq	GCGTTATCGAGGTCGAGTGGCTGAACCACAGA	GTGCTCTTCCGATCTTGGAGAGAGAGTCGAAGAAAAC
chr3	148267368	Blcap	mmPCR-seq
chr3	148267379	Blcap	mmPCR-seq
chr4	163012291	Kcna1	mmPCR-seq	GCGTTATCGAGGTCAATTGGACACAATGACAGGTAC	GTGCTCTTCCGATCTTCTTCATTGGCGTCATACTGT
chr4	96385781	Mad2l1	mmPCR-seq	GCGTTATCGAGGTCACAGCACTCTTGTTGACTCTAT	GTGCTCTTCCGATCTCAGTATCAACTGCTTTGTGAGT
chr4	96385687	Mad2l1	mmPCR-seq	GTGCTCTTCCGATCTCTGAAGAAACGGTGCACAAAT	GCGTTATCGAGGTCAGGGGAACTAACAGATTCATTGT
chr5	145407421	IG4	mmPCR-seq	GTGCTCTTCCGATCTGAGTTCACTGGCAGAGAGAAA	GCGTTATCGAGGTCTGGCCTCGAATTCAAGAGATC
chr5	145407422	IG5	mmPCR-seq
chr5	166189792	Dffa	mmPCR-seq	GCGTTATCGAGGTCCTGTCCTGGAACTTGCTCT	GTGCTCTTCCGATCTAATGTTTGATGACCCGAGGAT
chr6	25180877	Gtf3c2	mmPCR-seq	GTGCTCTTCCGATCTAGGGAGACCTGCTACTATTGA	GCGTTATCGAGGTCAGGCTGAGTTGGGAGGAT
chr6	25180878	Gtf3c2	mmPCR-seq
chr6	66199099	Nova1	mmPCR-seq	GCGTTATCGAGGTCGATCTGTATCCTTGCACCAGT	GTGCTCTTCCGATCTGCTGCAACCAATGGATACTTT
chr6	66199121	Nova1	mmPCR-seq
chr6	66199286	Nova1	mmPCR-seq	GCGTTATCGAGGTCTATCCATTGGTTGCAGCAGTA	GTGCTCTTCCGATCTCACCTCTGCACTTAATACATTAGC
chr6	66199394	Nova1	mmPCR-seq	GCGTTATCGAGGTCGCATAGGTGGCCAACAAAT	GTGCTCTTCCGATCTCAGGGCTATTAGGACATGCTA
chr6	93080588	Actr10	mmPCR-seq	GTGCTCTTCCGATCTGGAGCATTGCAAGACATACTT	GCGTTATCGAGGTCTAAGCGTTTATTTCTCGGTGGA
chr6	93111172	Psma3	mmPCR-seq	GTGCTCTTCCGATCTAACATTTCACCATCCTCTGGT	GCGTTATCGAGGTCGGTGCTGGGAATTGAACCTAT
chr6	93111177	Psma3	mmPCR-seq
chr6	93111227	Psma3	mmPCR-seq	GCGTTATCGAGGTCCTTCCAGGGGACATAGGTTC	GTGCTCTTCCGATCTACACCAGAATAGCACCAAGAA
chr6	93111867	IG6	mmPCR-seq	GTGCTCTTCCGATCTAGCGCTCTACCACTAAGCTA	GCGTTATCGAGGTCTAGTCAAAGAGGGCTGGAGA
chr6	93111868	IG7	mmPCR-seq
chr6	104487148	Plekhd1	mmPCR-seq	GTGCTCTTCCGATCTTTTCCAGCAGAGCACTACC	GCGTTATCGAGGTCCACCCACACTATAGCTCACAA
chr6	104487197	Plekhd1	mmPCR-seq	GTGCTCTTCCGATCTGGTAATACCTCTCTGCCTCAC	GCGTTATCGAGGTCGATGGCTCAGTGGTTAAGAGA
chr6	104488035	Plekhd1	mmPCR-seq	GTGCTCTTCCGATCTGCAGGTTTTATGGAAGACCAC	GCGTTATCGAGGTCGGTCCTCCCAAGAGAAACAA
chr6	104488036	Plekhd1	mmPCR-seq
chr6	104488064	Plekhd1	mmPCR-seq	GCGTTATCGAGGTCCTTGTTTCTCTTGGGAGGAC	GTGCTCTTCCGATCTGAAAATGGATGCCTTTGATCC
chr6	104488089	Plekhd1	mmPCR-seq
chr6	124485543	Calm1	mmPCR-seq	GTGCTCTTCCGATCTGAACAAGGCTGTCACCAAATC	GCGTTATCGAGGTCGAACAGCAATGTTGATGGTGT
chr6	126196471	Atxn3	mmPCR-seq	GCGTTATCGAGGTCTAGAGCGCTTACCTAGCAC	GTGCTCTTCCGATCTTTGCTCTACTGATGTGTGTTCT
chr6	32231647	Pum2	mmPCR-seq	GTGCTCTTCCGATCTTGGTAGGTCTACAACCCCATA	GCGTTATCGAGGTCTTGCATGATAGTTTGTGAATTACC
chr7	13478288	Zfp799	mmPCR-seq	GCGTTATCGAGGTCAACTCAGATTCCCTGCCTCT	GTGCTCTTCCGATCTGAACTCACCAGACAGTAACCT
chr7	13478297	Zfp799	mmPCR-seq
chr7	24605672	Igf1	mmPCR-seq	GTGCTCTTCCGATCTAGCAGTTTCTCTCTCTCTCTCT	GCGTTATCGAGGTCTTGCTTTGCTTTCTCCTTTCTC
chr7	74162517	Azin1	mmPCR-seq	GCGTTATCGAGGTCCTCAGCTCAGGAAGAAGACA	GTGCTCTTCCGATCTTGTACTACATGAATGACGGTGT
chr7	120065060	Airn	mmPCR-seq	GTGCTCTTCCGATCTCTTGGCCATATTGAAGCTGTC	GCGTTATCGAGGTCGAGCTGAACCTGTCATTCTGT
chr7	138004466	Mcrs1	mmPCR-seq	GCGTTATCGAGGTCGCTCATGTTCCAGGACTTCAT	GTGCTCTTCCGATCTTGGCAGCTCATGAAACAGTAT
chr7	1854029	Pa2g4	mmPCR-seq	GTGCTCTTCCGATCTTCACACAAGCTCAGTACAGAC	GCGTTATCGAGGTCATCGAAGAGACTCCGGCTAC
chr7	1854034	Pa2g4	mmPCR-seq
chr7	123461766	Atxn10	mmPCR-seq	GTGCTCTTCCGATCTGGGTGGGACTCTTCCCAGT	GCGTTATCGAGGTCATCAAAGGGATGGAGCACACT
chr7	138469220	IG1	mmPCR-seq	GTGCTCTTCCGATCTGATCATAGAGGTGGGGACCTT	GCGTTATCGAGGTCTGGGAGGTACAGGAAAGAGAA
chr8	994881	Gria4	mmPCR-seq	GCGTTATCGAGGTCGAGTTTCAAAACGGCAAGGT	GTGCTCTTCCGATCTCTGGAGTCCACGATGAATGAA
chr8	994882	Gria4	mmPCR-seq
chr8	47751905	Tmem25	mmPCR-seq	GTGCTCTTCCGATCTGGCGCACATTATTCAGTTTCA	GCGTTATCGAGGTCCTGGCCACACGGATAGAA
chr8	108098019	Slco2a1	mmPCR-seq	GCGTTATCGAGGTCTCTCTCTCTCTCACACACACA	GTGCTCTTCCGATCTTGAGACACTGGTGAAAACAGA
chr9	36387122	Mgat4a	mmPCR-seq	GCGTTATCGAGGTCACCACCATCTACTTCACAGAA	GTGCTCTTCCGATCTCTCACTTTTGTGCCCAGTTC
chr9	36387123	Mgat4a	mmPCR-seq
chr10	109968767	Arhgdia	mmPCR-seq	GTGCTCTTCCGATCTCAGCGTCCTGTTCCATTCTA	GCGTTATCGAGGTCCATTCCTCCCTAGTCCACTC
chr10	62483573	Ovca2	mmPCR-seq	GTGCTCTTCCGATCTGGACTTTGGGGTATAATTCCAGT	GCGTTATCGAGGTCAAAGATGACCAAGGCAGAGTC
chr10	62483577	Ovca2	mmPCR-seq
chr11	27749588	Grik1	mmPCR-seq	GTGCTCTTCCGATCTTCTCTGACTGCCCCATATTCT	GCGTTATCGAGGTCGTTTGGAGTTGGAGCTCTCAT
chr11	31628529	Son	mmPCR-seq	GTGCTCTTCCGATCTTGAGGTGACAACAGCAACA	GCGTTATCGAGGTCCACAGACTGCCCTGACAA
chr11	31628545	Son	mmPCR-seq
chr11	31628548	Son	mmPCR-seq
chr11	31628553	Son	mmPCR-seq
chr11	31628558	Son	mmPCR-seq
chr11	31628592	Son	mmPCR-seq	GTGCTCTTCCGATCTGCATCCTGAGGTGACAACA	GCGTTATCGAGGTCCAGTTGCCATGAGCTGAC
chr11	31628074	Son	mmPCR-seq	GCGTTATCGAGGTCTTGTCAGGGCCCCTTTCT	GTGCTCTTCCGATCTGGTTGCCCTGTCAACTCTATT
chr11	31628079	Son	mmPCR-seq
chr11	83096634	Klhl24	mmPCR-seq	GCGTTATCGAGGTCATGGCAGGGCAGTTCATAA	GTGCTCTTCCGATCTTTAGGGATTTGTGGACCCTCT
chr12	22420207	Hip1	mmPCR-seq	GTGCTCTTCCGATCTTCAAGTCAGAAGCTGCCTTTT	GCGTTATCGAGGTCCCAGCCAGGACTATGTAGTAA
chr13	88088487	Copa	mmPCR-seq	GCGTTATCGAGGTCGGTATCAGCTAGCCTGGAC	GTGCTCTTCCGATCTCCGATACAATAAGGGGCATAGT
chr14	6350332	Pkd2	mmPCR-seq	GTGCTCTTCCGATCTGACTAAGGGCCAAGTTACTCA	GCGTTATCGAGGTCGTCCGTCAAAGACAGGTTTTC
chr14	16452369	Ccni	mmPCR-seq	GTGCTCTTCCGATCTCCCAGATGTGGAAGGTGAAT	GCGTTATCGAGGTCTGGATGAGCTTTTACTGTAGCT
chr15	14273751	Cadps	mmPCR-seq	GTGCTCTTCCGATCTGCCAGGAGCATCAATACCAT	GCGTTATCGAGGTCGGGTTTAGGTACGTCCACATA
chr15	14280228	Cadps	mmPCR-seq	GTGCTCTTCCGATCTAGCATCTAAGTATGTGGACGT	GCGTTATCGAGGTCTGGAGCTGTTGTACCATTGAT
chr15	18964288	Flnb	mmPCR-seq	GCGTTATCGAGGTCGATGCTGGCTGGTTAACTTTT	GTGCTCTTCCGATCTGTGTCTTATATTGCCCAAGAGC
chr15	33776765	Tm9sf1	mmPCR-seq	GTGCTCTTCCGATCTTCCATGACGGTGTACATTGAA	GCGTTATCGAGGTCGATGACTTTGACCAGGGTGA
chr15	322937	Kcnma1	mmPCR-seq	GCGTTATCGAGGTCAATGAGCAGCAATATCCACGC	GTGCTCTTCCGATCTCACGGCACCTCCATGGTC
chr16	5405832	Cacna1d	mmPCR-seq	GCGTTATCGAGGTCGCTCTTTCCGCTTCTTGAATT	GTGCTCTTCCGATCTCCGCGCTGTGATAAAGAAAA
chr16	5405838	Cacna1d	mmPCR-seq
chr16	5405840	Cacna1d	mmPCR-seq
chr16	7542624	Dph3	mmPCR-seq	GTGCTCTTCCGATCTCAGCCCCCATTTCTTTCTTTT	GCGTTATCGAGGTCTCTAGAAGACCCGTGTTCAAT
chr16	7168445	Ankrd28	mmPCR-seq	GCGTTATCGAGGTCCATCAAAAGCAAACGCCAGT	GTGCTCTTCCGATCTCCTGGAACTCACTCTGTAGAC
chr16	7168464	Ankrd28	mmPCR-seq	GTGCTCTTCCGATCTTGAGTAGAACGTAAAGCCTGT	GCGTTATCGAGGTCATGCCCAGCTTCAGATGTTTT
chr16	7168465	Ankrd28	mmPCR-seq
chr16	7168466	Ankrd28	mmPCR-seq
chr16	7168469	Ankrd28	mmPCR-seq
chr16	7168471	Ankrd28	mmPCR-seq
chr16	7168476	Ankrd28	mmPCR-seq
chr16	7168477	Ankrd28	mmPCR-seq
chr16	7168478	Ankrd28	mmPCR-seq
chr16	7168479	Ankrd28	mmPCR-seq
chr16	7168481	Ankrd28	mmPCR-seq
chr16	7168727	Ankrd28	mmPCR-seq	GCGTTATCGAGGTCAGATCATGAGAGGAAGCAGAC	GTGCTCTTCCGATCTTGCATGGCACATCTGTATCAC
chr16	7169158	Ankrd28	mmPCR-seq	GCGTTATCGAGGTCATCCAGTCAGCTGGTTTTGAA	GTGCTCTTCCGATCTGAGAAAGCAAACTTCAGTGCT
chr16	7169160	Ankrd28	mmPCR-seq
chr16	7169173	Ankrd28	mmPCR-seq
chr16	7169174	Ankrd28	mmPCR-seq
chr16	7169214	Ankrd28	mmPCR-seq	GTGCTCTTCCGATCTCCTCTGCATCTGTCTCCAGTA	GCGTTATCGAGGTCTCTCAAAGTCTCCCAATACTGT
chr16	7169218	Ankrd28	mmPCR-seq
chr16	7169220	Ankrd28	mmPCR-seq
chr16	7169298	Ankrd28	mmPCR-seq
chr18	17348319	Celf4	mmPCR-seq	GCGTTATCGAGGTCCCACCTCTAATTGACAGAGCT	GTGCTCTTCCGATCTCTGGGCACTAGGAGGAGAT
chr18	54490027	Isoc1	mmPCR-seq	GCGTTATCGAGGTCCCCTCTGGTGAAGTTTTCTTC	GTGCTCTTCCGATCTGTGGTTAAGTCAGTGCATGTC
chr19	24969591	Calr	mmPCR-seq	GTGCTCTTCCGATCTCTTGGTCACTATCCTCCAACT	GCGTTATCGAGGTCGTGTGAGCTGTGCTAGAACT
chr19	39972769	Zfp612	mmPCR-seq	GTGCTCTTCCGATCTAAGATGAGCAGCTGGAAAGATA	GCGTTATCGAGGTCCGCACCTTTAACACCAGTAC
chr19	40922557	Ddx19b	mmPCR-seq	GTGCTCTTCCGATCTGCTAAGGCTGGCCTATTTCTA	GCGTTATCGAGGTCATCCTGGCATTTGTGATCTGA
chr20	11709462	Adarb1	mmPCR-seq	GTGCTCTTCCGATCTGCCTCAGATTTGAGCCAAAA	GCGTTATCGAGGTCCTGTGGTGCCCAGAAAGA
chr20	11709472	Adarb1	mmPCR-seq
chr20	11709485	Adarb1	mmPCR-seq
chr20	11709486	Adarb1	mmPCR-seq
chr20	11709490	Adarb1	mmPCR-seq
chr20	53374965	Grik2	mmPCR-seq	GTGCTCTTCCGATCTCGCCCACATTTTATCATACGT	GCGTTATCGAGGTCTTTCTTCGTATACCGCTAACCT
chr20	53378633	Grik2	mmPCR-seq	GCGTTATCGAGGTCTTTGGGCATGAGCTCAGAA	GTGCTCTTCCGATCTTGTCATAGCCAGGTTTAGTCC
chr20	53378637	Grik2	mmPCR-seq
chr20	53378650	Grik2	mmPCR-seq
chr20	53408958	Grik2	mmPCR-seq	GTGCTCTTCCGATCTACCAAATGCCTCCCACTATC	GCGTTATCGAGGTCTCTCCCCTGATATCTGGATGT
chr20	53408971	Grik2	mmPCR-seq
chrX	3459941	Gria3	mmPCR-seq	GTGCTCTTCCGATCTCAGGAGCAGGCTTAAAGTTTT	GCGTTATCGAGGTCTACGATAAGGGGGAATGTGGA
chrX	3477161	Gria3	mmPCR-seq	GTGCTCTTCCGATCTGGCTTAAAGTTTTGGGTGTTCT	GCGTTATCGAGGTCGGCCTCTTGGACAAATTGAAA
chrX	3477800	Gria3	mmPCR-seq	GCGTTATCGAGGTCTGCCTTGTTCACTGAGTTTCA	GTGCTCTTCCGATCTGAGTCGACCATGAACGAGTAC
chrX	3477801	Gria3	mmPCR-seq
chrX	31014486	Htr2c	mmPCR-seq	GTGCTCTTCCGATCTCAGGTACATAATTGCAGCACAA	GCGTTATCGAGGTCGAGAACCATGACCTTGAAAGTT
chrX	31041837	Htr2c	mmPCR-seq	GCGTTATCGAGGTCCTTAGTCCGCGAATTGAACC	GTGCTCTTCCGATCTGGGGATTATGTCTGGCCTTTA
chrX	31041842	Htr2c	mmPCR-seq
chrX	31041847	Htr2c	mmPCR-seq
chrX	31041849	Htr2c	mmPCR-seq
chrX	31014416	Htr2c	mmPCR-seq	GTGCTCTTCCGATCTCGAATGAAACAATGGCTGACA	GCGTTATCGAGGTCAAAGACGCTTTCATTGAACTCT
chrX	141126031	Mmgt1	mmPCR-seq	GCGTTATCGAGGTCGTAGTGGCAGCACCTATCAT	GTGCTCTTCCGATCTGATGCTCTTTTACTTGGTAGCA
chrX	141126032	Mmgt1	mmPCR-seq
chrX	160382329	Flna	mmPCR-seq	GCGTTATCGAGGTCCCGCCTTACTGTTTCTAGTCT	GTGCTCTTCCGATCTTCGATCAAGTAGACGCCATTC
chrX	158405626	Gabra3	mmPCR-seq	GTGCTCTTCCGATCTTTCATCTCCAGGGCCTCT	GCGTTATCGAGGTCCAGTGCCAGAAACTCTTTACC
		HPRT	Real-Time PCR	5′CGCCAGCTTCCTCCTCAG3′	5′ATAACCTGGTTCATCATCACTAATCAC3′
		Adar	Real-Time PCR	5′CGTCCCATGAACCTCGATTTA3′	5′CACTGCTGCGTCCTGCTTAG3′
		Adarb1	Real-Time PCR	5′AATTTGCACTTGGACCAAACG3′	5′TGAGACAGCATCTGCCAATACCT3′
		Htr2c	Real-Time PCR	5′GGCATTCTTCATCCCGTTGA3′	5′CCTCGGTGTGACCTCGAAGTA3′
		Htr2c	Htr2c-directed NGS (PCR Step 1)	ACACGACGCTCTTCCGATCT NNNNNN ATCGCTGGACCGGTATGTAG	GGATAGGAACTGAAACTCCTATTGAT
		Htr2c	Htr2c-directed NGS (PCR step 2)	AATGATACGGCGACCACCGAGATCTACACTCTTTCCCTACACGACGCTCTTCCGATCT	CAAGCAGAAGACGGCATACGAGCTCTTCCGATCTGGATAGGAACTGAAACTCCTATTGAT
				Primers consist of: Read 1 complementary sequence, barcode (NNNNNN), gene specific sequence, flow cell binding sequence (adaptor), linker, universal primer.

## Sheet: Table S3
Table S3. % RNA editing in PFC and AMY of neonatal (P0) vs. adult (P60) rats
Gene Name	Gene ID	Chromosome	Position	Editing Site	Genic region	AA	Strand	P0 PFC mean	P60 PFC mean	PFC P Value	PFC FDR P Value	P0 AMY mean	P60 AMY mean	AMY P Value	AMY FDR P Value
Htr2c	25187	chrX	31041849	Htr2c A	Nonsyn	Ile->Val	-	63.62	89.1	0.0211767	0.0434121	81.98	91.2	0.0119252	0.0349239
Htr2c	25187	chrX	31041847	Htr2c B	Nonsyn	Ile->Met	-	56.84	84.02	0.0555556	0.0876068	72.02	79.42	0.031746	0.0619803
Htr2c	25187	chrX	31041842	Htr2c C	Nonsyn	Asn->Ser	-	25.7	40.82	0.0361451	0.0673614	32.02	31.54	0.672336	0.745021
Htr2c	25187	chrX	31041837	Htr2c D	Nonsyn	Ile->Val	-	42.12	58.86	0.222222	0.293907	46.64	52.3	0.222222	0.314176
Grik1	29559	chr11	27749588	Grik1	Nonsyn	Gln->Arg	-	31.46	47.82	0.0555556	0.0876068	41.1	52.46	0.015873	0.0361552
Grik2	54257	chr20	53378633	Grik2 (Q/R)	Nonsyn	Gln->Arg	-	74.64	90.42	0.00793651	0.0216931	85.3	86.02	0.529619	0.603178
Grik2	54257	chr20	53378637	Grik2 (Met/Val)	Nonsyn	Met->Val	-	1.54	7.04	0.0119252	0.0287609	2.72	6.3	0.00793651	0.0349239
Grik2	54257	chr20	53408958	Grik2 (Y/C)	Nonsyn	Tyr->Cys	-	62.22	89.64	0.00793651	0.0216931	69.32	85.86	0.00793651	0.0349239
Grik2	54257	chr20	53408971	Grik2 (I/V)	Nonsyn	Ile->Val	-	53.88	82.62	0.00793651	0.0216931	62.7	82.72	0.0119252	0.0349239
Gria2	29627	chr2	172272247	Gria2 (R/G)	Nonsyn	Arg->Gly	-	38.42	55.12	0.00793651	0.0216931	53.88	65.18	0.015873	0.0361552
Gria2	29627	chr2	172288193	Gria2 (Q/R)	Nonsyn	Gln->Arg	-	99.58	99.84	0.086677	0.122543	99.74	99.92	0.0253473	0.0546968
Gria3	29628	chrX	3477800	Gria3 (R/G)	Nonsyn	Arg->Gly	-	60.58	93.98	0.00793651	0.0216931	73.52	94.46	0.0119252	0.0349239
Gria3	29628	chrX	3459941	Gria3 K	Nonsyn	Lys->Arg	-	0.32	0.36	1	1	0.34	0.42	0.173617	0.254225
Gria4	29629	chr8	994881	Gria4 (R/G)	Nonsyn	Arg->Gly	-	20.82	64.1	0.00793651	0.0216931	37.76	65.35	0.015873	0.0361552
Gabra3	24947	chrX	158405626	Gabra3	Nonsyn	Ile->Met	-	48.72	86.56	0.00793651	0.0216931	60.28	89.88	0.00793651	0.0349239
Flna	293860	chrX	160382329	Flna	Nonsyn	Gln->Arg	+	5.84	31.82	0.00793651	0.0216931	5.82	34.26	0.00793651	0.0349239
Flnb	306204	chr15	18964288	Flnb	Nonsyn	Gln->Arg	-	24.76	55.54	0.00793651	0.0216931	29.04	52.62	0.00793651	0.0349239
Kcnma1	83731	chr15	322937	Kcnma1	Nonsyn	Ser->Gly	+	2.52	3.98	0.0211767	0.0434121	2.84	5.82	0.0268567	0.0550562
Blcap	171113	chr3	148267329	_7329Blcap	Nonsyn	Lys->Arg	-	9.72	2.5	1	1	1.42	1.3	1	1
Blcap	171113	chr3	148267359	_7359Blcap	Nonsyn	Gln->Arg	-	3.82	4	0.84127	0.932218	8.8	3.22	1	1
Blcap	171113	chr3	148267368	_7368Blcap	Nonsyn	Tyr->Cys	-	10.04	7.32	0.222222	0.293907	4.68	9.2	0.111111	0.189815
Copa	304978	chr13	88088487	Copa	Nonsyn	Ile->Val	+	5.78	9.92	0.00793651	0.0216931	5.88	11.42	0.0119252	0.0349239
Son	304092	chr11	31628558	_8558Son	Nonsyn	Glu->Gly	+	0.36	0.2	0.0441713	0.0787402	0.34	0.18	0.128885	0.211372
Son	304092	chr11	31628545	_8545Son	Nonsyn	Thr->Ala	+	0.28	0.3	0.67329	0.788711	0.28	0.42	1	1
Son	304092	chr11	31628548	_8548Son	Nonsyn	Arg->Gly	+	0.76	3.8	0.00793651	0.0216931	1.16	12.68	0.150794	0.228983
Son	304092	chr11	31628074	_8074Son	Nonsyn	Thr->Ala	+	0.44	0.94	1	1	0.5	1.62	0.249153	0.339691
Ccni	289500	chr14	16452369	Ccni	Nonsyn	Arg->Gly	+	0.36	1.86	0.0116673	0.0287609	0.5	2.94	0.00729036	0.0349239
Cadps	26989	chr15	14280228	_80228Cadps	Nonsyn	Glu->Gly	+	20.5	26.44	0.0211767	0.0434121	21.8	29.22	0.015873	0.0361552
Tm9sf1	361043	chr15	33776765	Tm9sf1	Nonsyn	Lys->Glu	-	0.1	0.14	0.402784	0.500428	0.12	0.04	0.0558293	0.104046
Cacna1d	29716	chr16	5405832	_5832Cacna1d	Nonsyn	Tyr->Cys	-	14.12	22.08	0.027803	0.054282	14.08	27.6	0.0119252	0.0349239
Cacna1d	29716	chr16	5405838	_5838Cacna1d	Nonsyn	Gln->Arg	-	2.42	3.98	0.0555556	0.0876068	2.68	5.36	0.0119252	0.0349239
Cacna1d	29716	chr16	5405840	_5840Cacna1d	Nonsyn	Ile->Met	-	19.14	29.2	0.00793651	0.0216931	17.86	36.88	0.00793651	0.0349239
Fabp4	79451	chr2	93538648	Fabp4	Nonsyn	Asp->Gly	+	0.36	0.65	0.0628118	0.095381	0.66	0.66	0.325789	0.404768
Kcna1	24520	chr4	163012291	Kcna1	Nonsyn	Ile->Val	-	2.08	16.92	0.00793651	0.0216931	4.86	18.78	0.00793651	0.0349239
Nova1	298992	chr6	66199099	_9099Nova1	Nonsyn	Glu->Gly	-	0.32	0.34	1	1	0.24	0.18	0.256839	0.339691
Nova1	298992	chr6	66199121	_9121Nova1	Nonsyn	Lys->Glu	-	0.28	0.24	0.366053	0.469005	0.26	0.2	0.364346	0.439359
Nova1	298992	chr6	66199394	_9394Nova1	Nonsyn	Ser->Gly	-	0.36	0.4	0.831484	0.932218	0.38	0.36	0.75183	0.811185
Nova1	298992	chr6	66199286	_9286Nova1	Nonsyn	Ser->Gly	-	0.28	0.4	0.447833	0.540033	0.7	49.5667	0.392857	0.460204
Azin1	58961	chr7	74162517	Azin1	Nonsyn	Ser->Gly	-	0.36	0.58	0.0826623	0.121041	0.52	0.875	0.306136	0.392237
Mcrs1	300222	chr7	138004466	Mcrs1	Nonsyn	Lys->Glu	-	17.06	36.34	0.00793651	0.0216931	29.46	41.25	0.0786429	0.14019
Gtf3c2		chr7	25180878	_80878Gtf3c2	Nonsyn	Thr->Ala	+	12.32	19.96	0.00793651	0.0216931	10.08	24.96	0.150794	0.228983
Grik2	54257	chr20	53374965	Grik2 E	Syn	Glu->Glu	-	0.44	0.5	0.914458	0.934137	0.54	0.44	0.333666	0.422363
Grik2	54257	chr20	53378650	Grik2 G	Syn	Gly->Gly	-	2.96	6.18	0.00793651	0.0536636	4.22	7.56	0.00793651	0.0313822
Gria2	29627	chr2	172272248	Gria2 L	Syn	Leu->Leu	-	0.58	1.22	0.0109095	0.0536636	1	1.78	0.0116673	0.0313822
Gria2	29627	chr2	172288189	Gria2 Q	Syn	Gln->Gln	-	20.56	30.76	0.00793651	0.0536636	22.28	29.7	0.00793651	0.0313822
Gria3	29628	chrX	3477801	Gria3 L	Syn	Leu->Leu	-	0.9	2.6	0.0119252	0.0536636	1.5	3.54	0.0109095	0.0313822
Gria4	29629	chr8	994882	Gria4 L	Syn	Leu->Leu	-	0.1	0.3	0.0707011	0.259238	0.18	1.15	0.0179428	0.042721
Hist2h2ab	690102	chr2	191023314	Hist2h2ab	Syn	Leu->Leu	+	0.28	0.84	0.290347	0.504287	0.34	0.16	0.0531734	0.106347
Son	304092	chr11	31628553	_8553Son	Syn	Ala->Ala	+	0.44	3.46	0.452099	0.664798	3.04	0.58	0.204501	0.29393
Son	304092	chr11	31628529	_8529Son	Syn	Ser->Ser	+	0.98	1.25	0.902117	0.934137	1.74	1.04	0.138792	0.226122
Son	304092	chr11	31628592	_8592Son	Syn	Leu->Leu	+	0.4	0.36	0.590014	0.74674	0.52	0.16	0.0458662	0.0955545
Son	304092	chr11	31628079	_8079Son	Syn	Pro->Pro	+	0.42	0.98	0.516548	0.708545	0.68	2.04	0.0740261	0.139672
Cadps	26989	chr15	14273751	_73751Cadps	Syn	Ala->Ala	+	1.3	2.04	0.141238	0.317629	1.46	2.24	0.249153	0.336693
Gtf3c2		chr6	25180877	_73751Gtf3c2	Syn	Arg->Arg	+	1.22	1.14	0.832519	0.905707	0.24	1.38	0.204501	0.29393
Actr10	299121	chr6	93080588	Actr10	Syn	Ala->Ala	+	0.22	0.14	0.278076	0.500536	0.22	0.1	0.113693	0.192699
Tmem25	689172	chr8	47751905	Tmem25	Syn	Gly->Gly	-	0.3	0.24	0.670402	0.786379	0.3	0.22	0.591208	0.656898
Gria3		chrX	3477161	_7161Gria3	Syn	Lys->Lys	-	0.48	0.88	0.457807	0.664798	0.68	0.5	0.749577	0.789028
Htr2c	25187	chrX	31014486	Htr2c 3UTR-1	3UTR	3UTR	-	7.7	10.86	0.309524	0.528325	10.24	15.76	0.00793651	0.0313822
Htr2c	25187	chrX	31014416	Htr2c 3UTR-2	3UTR	3UTR	-	0.52	0.4	0.595883	0.74674	0.34	0.28	0.577469	0.648841
Htra1	65164	chr1	190308192	Htra1	3UTR	3UTR	+	0.88	1.14	0.330547	0.55055	1.76	2.04	0.400525	0.488446
Usp29	361495	chr1	65273653	_73653Usp29	3UTR	3UTR	-	0.2	0.82	0.110492	0.317629	0.36	1.3	0.011412	0.0313822
Usp29	361495	chr1	65273680	_73680Usp29	3UTR	3UTR	-	0.26	2.4	0.0116673	0.0536636	0.44	2.58	0.0111594	0.0313822
Usp29	361495	chr1	65275941	_75941Usp29	3UTR	3UTR	-
Ppfia3	140591	chr1	95808967	Ppfia3	3UTR	3UTR	-	1	2.16	0.672336	0.786379	1.16	4.74	0.0119252	0.0313822
Nrip3	361625	chr1	167380884	Nrip3	3UTR	3UTR	-	0.34	0.46	0.201677	0.392008	0.36	0.9	0.0342039	0.0733056
Igf2	24483	chr1	202908966	Igf2	3UTR	3UTR	-	3.54	17.36	0.00793651	0.0536636	3.92	25.36	0.00793651	0.0313822
Dagla	309207	chr1	212734062	_4062Dagla	3UTR	3UTR	-	0.62	1.68	0.011412	0.0536636	1.1	1.75	0.538594	0.612039
Dagla	309207	chr1	212734070	_4070Dagla	3UTR	3UTR	-	8.94	24.64	0.00793651	0.0536636	16.16	28.375	0.0634921	0.124494
Dagla	309207	chr1	212734107	_4107Dagla	3UTR	3UTR	-	1.54	2.86	0.401965	0.63166	2.76	7.4	0.150794	0.235615
Mpeg1	64552	chr1	215391800	Mpeg1	3UTR	3UTR	+	4.3	22.56	0.00793651	0.0536636	6.14	32.84	0.00793651	0.0313822
Entpd1	64519	chr1	245889256	Entpd1	3UTR	3UTR	+	0.32	0.18	0.0524116	0.20755	0.28	0.24	0.822456	0.847893
Ovca2	497954	chr10	62483573	_3573Ovca2	3UTR	3UTR	-	2.08	2.54	0.674236	0.786379	2.58	10.56	0.0119252	0.0313822
Ovca2	497954	chr10	62483577	_3577Ovca2	3UTR	3UTR	-	0.48	0.46	0.915266	0.934137	0.64	2.1	0.0344536	0.0733056
Arhgdia	360678	chr10	109968767	Arhgdia	3UTR	3UTR	-	1.14	2.2	0.536878	0.70868	1.6	2.32	0.173217	0.26245
Klhl24	303803	chr11	83096634	Klhl24	3UTR	3UTR	-	0.28	1.84	0.159884	0.32976	0.2	0.65	0.531615	0.611051
Hip1	192154	chr12	22420207	Hip1	3UTR	3UTR	+	5.8	7.94	0.690476	0.79485	8.12	12.475	0.111111	0.191571
Pkd2	498328	chr14	6350332	Pkd2	3UTR	3UTR	-	0.4	0.4	0.913627	0.934137	0.44	0.38	0.519249	0.603778
Dph3	680594	chr16	7542624	Dph3	3UTR	3UTR	-	0.46	0.5	0.736433	0.83801	0.44	0.36	0.744882	0.789028
Celf4	307540	chr18	17348319	Celf4	3UTR	3UTR	-	0.26	0.1	0.0643187	0.244906	0.2	0.15	0.610492	0.663578
Isoc1	364879	chr18	54490027	Isoc1	3UTR	3UTR	+	0.34	0.24	0.393171	0.627805	0.3	0.25	0.605577	0.663578
Calr	64202	chr19	24969591	Calr	3UTR	3UTR	+	0.28	0.4	0.454975	0.664798	0.26	0.22	0.651308	0.700331
Zfp612	307839	chr19	39972769	Zfp612	3UTR	3UTR	+	0.68	3.8	0.0116673	0.0536636	0.86	5.34	0.0119252	0.0313822
Ddx19b	690693	chr19	40922557	Ddx19b	3UTR	3UTR	-	0.56	0.6	1	1	0.62	0.94	0.2073	0.29393
Selenop	29360	chr2	52461816	Selenop	3UTR	3UTR	+	4.56	4.04	0.753298	0.84374	3.24	5	0.0650637	0.125123
Ythdf3	361920	chr2	100884604	Ythdf3	3UTR	3UTR	+	0.24	0.16	0.150282	0.317629	0.22	0.14	0.278076	0.361137
Commd2	688478	chr2	146914339	Commd2	3UTR	3UTR	-	8.18	26.84	0.00793651	0.0536636	12.18	21.92	0.031746	0.0705467
Selenot		chr2	147928323	Selenot	3UTR	3UTR	+	1.46	5.7	0.00793651	0.0536636	1.88	10.7	0.00793651	0.0313822
Cdh22	29182	chr3	156155246	Cdh22	3UTR	3UTR	-					2.62	1.96667	0.392857	0.488446
Mad2l1	297176	chr4	96385687	_5687Mad2l1	3UTR	3UTR	+					3.5	16.1	0.00793651	0.0313822
Mad2l1	297176	chr4	96385781	_5781Mad2l1	3UTR	3UTR	+	4.96	7.525	0.285714	0.504287	7.26	11.1	0.141238	0.226122
Pum2	298874	chr6	32231647	Pum2	3UTR	3UTR	+	3.08	11.42	0.00793651	0.0536636	5.68	14.9	0.0116673	0.0313822
Psma3	29670	chr6	93111172	_1172Psma3	3UTR	3UTR	+	0.42	0.66	0.333666	0.905707
Psma3	29670	chr6	93111177	_1177Psma3	3UTR	3UTR	+	0.3	1.04	0.832004	0.708545
Psma3	29670	chr6	93111227	_1227Psma3	3UTR	3UTR	+	0.46	0.54	0.523217	0.55055
Plekhd1		chr6	104487148	_87148Plekhd1	3UTR	3UTR	+	0.825	2.1	0.460558	0.664798	0.44	2.56	0.142457	0.226122
Plekhd1		chr6	104487197	_87197Plekhd1	3UTR	3UTR	+	0.28	4.34	0.111612	0.317629	0.26	17.58	0.0119252	0.0313822
Plekhd1		chr6	104488035	_88035Plekhd1	3UTR	3UTR	+	0.08	1.4	0.387094	0.627805	0.98	2.3	0.243321	0.333316
Plekhd1		chr6	104488036	_88036Plekhd1	3UTR	3UTR	+	0.68	10.86	0.0906884	0.313012	1.16	17.88	0.0119252	0.0313822
Plekhd1		chr6	104488064	_88064Plekhd1	3UTR	3UTR	+					0.26	1.4	0.798074	0.831327
Plekhd1		chr6	104488089	_88089Plekhd1	3UTR	3UTR	+					0.36	1.95	0.103862	0.182214
Calm1	24242	chr6	124485543	Calm1	3UTR	3UTR	+	0.32	0.94	0.0116673	0.0536636	0.52	1.46	0.00946735	0.0313822
Atxn3	60331	chr6	126196471	Atxn3	3UTR	3UTR	-	0.34	1.38	0.00793651	0.0536636	0.46	0.84	0.450644	0.536481
Zfp799	494339	chr7	13478288	_8288Zfp799	3UTR	3UTR	-	0.96	3.6	0.205903	0.392008	1.14	2.24	0.0952381	0.17316
Zfp799	494339	chr7	13478297	_8297Zfp799	3UTR	3UTR	-	0.44	0.4	0.915266	0.934137	0.42	0.38	0.406483	0.489739
Igf1	24482	chr7	24605672	Igf1	3UTR	3UTR	+	25.58	8.16	0.031746	0.130952	11.48	14.04	0.20869	0.29393
Atxn10	170821	chr7	123461766	Atxn10	3UTR	3UTR	+	0.28	0.24	0.585131	0.74674	0.3	0.16	0.158526	0.243885
Slco2a1	24546	chr8	108098019	Slco2a1	3UTR	3UTR	+	0.52	0.333333	0.758514	0.84374
Mgat4a	67252	chr9	36387122	_7122Mgat4a	3UTR	3UTR	-	0.36	0.32	0.586368	0.74674	0.36	0.2	0.102358	0.182214
Mgat4a	67252	chr9	36387123	_7123Mgat4a	3UTR	3UTR	-	0.26	0.2	0.212294	0.396549	0.34	0.15	0.0164845	0.0402061
Mmgt1	302864	chrX	141126031	_6031Mmgt1	3UTR	3UTR	-	1.68	9.1	0.00793651	0.0536636	3.4	11.9	0.00793651	0.0313822
Mmgt1	302864	chrX	141126032	_6032Mmgt1	3UTR	3UTR	-	0.92	6.5	0.0119252	0.0536636	1.64	9.2	0.00793651	0.0313822
Ankrd28	306264	chr16	7168445	_8445Ankrd28	3UTR	3UTR	-	5.56	11.28	0.142457	0.317629	7.52	14.44	0.00793651	0.0313822
Ankrd28	306264	chr16	7168464	_8464Ankrd28	3UTR	3UTR	-	6.42	35.74	0.00793651	0.0536636	8.66	19.28	0.00793651	0.0313822
Ankrd28	306264	chr16	7168465	_8465Ankrd28	3UTR	3UTR	-	2.48	4.76	0.142457	0.317629	2.52	7.32	0.0119252	0.0313822
Ankrd28	306264	chr16	7168466	_8466Ankrd28	3UTR	3UTR	-	5.9	13.44	0.150794	0.317629	7.74	18.98	0.0119252	0.0313822
Ankrd28	306264	chr16	7168469	_8469Ankrd28	3UTR	3UTR	-	0.9	1.28	0.463344	0.664798	1.44	1.9	0.0936926	0.17316
Ankrd28	306264	chr16	7168471	_8471Ankrd28	3UTR	3UTR	-	0.68	1.58	0.529619	0.708545	0.7	2.46	0.00749496	0.0313822
Ankrd28	306264	chr16	7168476	_8476Ankrd28	3UTR	3UTR	-	1.12	4.78	0.142457	0.317629	1.5	8.88	0.00793651	0.0313822
Ankrd28	306264	chr16	7168477	_8477Ankrd28	3UTR	3UTR	-	0.82	2.52	0.142457	0.317629	1.06	4.42	0.00793651	0.0313822
Ankrd28	306264	chr16	7168478	_8478Ankrd28	3UTR	3UTR	-	1.74	6.72	0.150794	0.317629	2.76	9.48	0.00793651	0.0313822
Ankrd28	306264	chr16	7168479	_8479Ankrd28	3UTR	3UTR	-	1.38	4.62	0.150794	0.317629	1.8	6.28	0.00793651	0.0313822
Ankrd28	306264	chr16	7168481	_8481Ankrd28	3UTR	3UTR	-	4.62	15.48	0.142457	0.317629	6.24	23.42	0.00793651	0.0313822
Ankrd28	306264	chr16	7168727	_8727Ankrd28	3UTR	3UTR	-	4.46	16.1	0.015873	0.068323	6.62	14.4	0.268341	0.35308
Ankrd28	306264	chr16	7169158	_9158Ankrd28	3UTR	3UTR	-	0.76	1.32	0.675174	0.786379	0.82	2.3	0.0159707	0.0399267
Ankrd28	306264	chr16	7169160	_9160Ankrd28	3UTR	3UTR	-	0.58	1.36	0.203092	0.392008	1.06	1.52	0.138792	0.226122
Ankrd28	306264	chr16	7169173	_9173Ankrd28	3UTR	3UTR	-	0.72	1.34	0.671373	0.786379	0.88	1.52	0.20869	0.29393
Ankrd28	306264	chr16	7169174	_9174Ankrd28	3UTR	3UTR	-	2.24	1.04	0.173217	0.349969	1.76	2.42	0.463344	0.54511
Ankrd28	306264	chr16	7169214	_9214Ankrd28	3UTR	3UTR	-	0.76	0.74	0.915266	0.934137	0.74	0.76	1	1
Ankrd28	306264	chr16	7169218	_9218Ankrd28	3UTR	3UTR	-	3.82	14.8	0.0111594	0.0536636	5.48	13.88	0.00793651	0.0313822
Ankrd28	306264	chr16	7169220	_9220Ankrd28	3UTR	3UTR	-	2.92	11.96	0.00793651	0.0536636	3.98	10.3	0.00793651	0.0313822
Ankrd28	306264	chr16	7169298	_9298Ankrd28	3UTR	3UTR	-	3.72	8.4	0.142457	0.317629	4.86	10.98	0.015873	0.0399267
Pa2g4	288778	chr7	1854029	_4029Pa2g4	5UTR	5UTR	-	0.42	0.46	0.651308	0.786379	0.44	0.48	1	1
Pa2g4	288778	chr7	1854034	_4034Pa2g4	5UTR	5UTR	-	0.34	0.38	0.519249	0.708545	0.44	0.28	0.0486323	0.0992496
Adarb1		chr20	11709472	_9472Adarb1	5UTR	5UTR	+	34.7	34.18	1	1	34.8	37.08	0.222222	0.308642
Adarb1		chr20	11709485	_9485Adarb1	5UTR	5UTR	+	14.32	29.64	0.00793651	0.0536636	14.76	26.92	0.00793651	0.0313822
Adarb1		chr20	11709486	_9486Adarb1	5UTR	5UTR	+	65.12	88.3	0.0119252	0.0536636	69.5	88.5	0.00793651	0.0313822
Adarb1		chr20	11709490	_9490Adarb1	5UTR	5UTR	+	2.4	3.58	0.420635	0.65067	2	5.38	0.0119252	0.0313822
Dffa	114214	chr5	166189792	Dffa	intronic	intronic	+	8.32	4.425	0.266322	0.488257	3.62	23.875	0.268341	0.35308
Airn		chr7	120065060	Airn	intronic	intronic	-					0.04	0.075	1	1
IG1		chr7	138469220	IG1	intergenic	intergenic	+	1.48	4.02	0.141238	0.317629	2.02	7.64	0.0116673	0.0313822
IG2		chr3	154378440	IG2	intergenic	intergenic	-	2.36	5.12	0.150794	0.317629	1.44	5.64	0.031746	0.0705467
IG3		chr3	154378446	IG3	intergenic	intergenic	-	4.9	7.7	0.529619	0.708545	3.34	9.68	0.00793651	0.0313822
IG4		chr5	145407421	IG4	intergenic	intergenic	+	3.32	14.86	0.150794	0.317629	7.42	20.16	0.0119252	0.0313822
IG5		chr5	145407422	IG5	intergenic	intergenic	+	2.18	16.74	0.150794	0.317629	6.48	9.6	0.309524	0.396825
IG6		chr6	93111867	IG6	intergenic	intergenic	+	3.26	6.02	0.150794	0.317629	6	10.3	0.031746	0.0705467
IG7		chr6	93111868	IG7	intergenic	intergenic	+	0.64	1.6	0.0916903	0.313012	0.88	1.4	0.399075	0.488446

## Sheet: Table S4
Table S4. Age-dependent changes in Htr2c isoform prevalence in PFC and AMY
		P0 vs. P60
		PFC		AMY
RNA Isoform	Amino Acid Isoforms	Change %	F	Change %	F
INI	Nonedited	-32.6686	F(1,12)=6.796, p<0.05	-18.6212	F(1,13)=9.514, p<0.05
VNI	A	-0.170789		2.40799	F(1,13)=9.79, p<0.05
MNI	B	1.63111		0.38875
ISI	C	1.2269		0.10317
INV	D	-7.70415	F(1,12)=6.82, p<0.05	-0.79234
VNI	AB	8.57579	F(1,12)=8.65, p<0.05	6.29491	F(1,13)=9.22, p<0.05
VSI	AC	0.829704	F(1,12)=4.24, p=0.062	0.40026
VNV	AD	-2.2809		0.97635	F(1,13)=8.075, p<0.05
MSI	BC	0.015662		0.04807
MNV	BD	-0.015529		0.22936	F(1,13)=3.74, p=0.075
ISV	CD	-6.88692		-0.38386
VSI	ABC	6.56706	F(1,12)=7.612, p<0.05	1.1613
VNV	ABD	15.0413	F(1,12)=6.83, p<0.05	6.82623	F(1,13)=8.169, p<0.05
VSV	ACD	-0.5007		-0.05356
MSV	BCD		ND	0.033333
VSV	ABCD	17.1834	F(1,12)=5.76, p<0.05	1.10648
ND=not detected

## Sheet: Table S5
Table S5. % RNA editing in neonatal (P0) and adult (P60) PFC vs. AMY
Gene Name	Gene ID	Chromosome	Position	Editing Site	Genic region	AA	Strand	P0 PFC mean	P0 AMY mean	P0 P Value	P0 FDR P value	P60 PFC mean	P60 AMY mean	P60 P Value	P60 FDR P value
Htr2c	25187	chrX	31041849	Htr2c A	Nonsyn	Ile->Val	-	28.7286	58.8571	0.00699301	0.0358392	89.1	91.2	0.400525	0.791005
Htr2c	25187	chrX	31041847	Htr2c B	Nonsyn	Ile->Met	-	20.5429	50.9286	0.00407925	0.0278749	84.02	79.42	0.547619	0.791005
Htr2c	25187	chrX	31041842	Htr2c C	Nonsyn	Asn->Ser	-	20.0571	22.9	0.455711	0.692006	40.82	31.54	0.0936926	0.412698
Htr2c	25187	chrX	31041837	Htr2c D	Nonsyn	Ile->Val	-	37.4429	39.7143	0.710373	0.856626	58.86	52.3	0.309524	0.791005
Grik1	29559	chr11	27749588	Grik1	Nonsyn	Gln->Arg	-	24.5833	28.7571	0.13308	0.320959	47.82	52.46	0.547619	0.791005
Grik2	54257	chr20	53378633	Grik2 (Q/R)	Nonsyn	Gln->Arg	-	72.6143	81.2571	0.0011655	0.0159285	90.42	86.02	0.00793651	0.103175
Grik2	54257	chr20	53378637	Grik2 (Met/Val)	Nonsyn	Met->Val	-	1.37143	2.01429	0.0149708	0.0613803	7.04	6.3	0.294802	0.791005
Grik2	54257	chr20	53408958	Grik2 (Y/C)	Nonsyn	Tyr->Cys	-	59.5714	68.1286	0.000582751	0.0119464	89.64	85.86	0.150794	0.490079
Grik2	54257	chr20	53408971	Grik2 (I/V)	Nonsyn	Ile->Val	-	43.4571	54.6571	0.002331	0.0191142	82.62	82.72	1	1
Gria2	29627	chr2	172272247	Gria2 (R/G)	Nonsyn	Arg->Gly	-	37.0571	45.4857	0.0110723	0.0504403	55.12	65.18	0.00793651	0.103175
Gria2	29627	chr2	172288193	Gria2 (Q/R)	Nonsyn	Gln->Arg	-	99.5429	99.6286	0.243153	0.471682	99.84	99.92	0.698535	0.85134
Gria3	29628	chrX	3477800	Gria3 (R/G)	Nonsyn	Arg->Gly	-	54.7571	64.1571	0.0378788	0.119464	93.98	94.46	0.690476	0.85134
Gria3	29628	chrX	3459941	Gria3 K	Nonsyn	Lys->Arg	-	0.342857	0.371429	0.884333	0.954149	0.36	0.42	0.593566	0.798244
Gria4	29629	chr8	994881	Gria4 (R/G)	Nonsyn	Arg->Gly	-	25.8714	33.0429	0.00699301	0.0358392	64.1	65.35	0.730159	0.860678
Gabra3	24947	chrX	158405626	Gabra3	Nonsyn	Ile->Met	-	50.7143	61.3	0.00214071	0.0191142	86.56	89.88	0.0952381	0.412698
Flna	293860	chrX	160382329	Flna	Nonsyn	Gln->Arg	+	5.45714	5.48571	0.710373	0.856626	31.82	34.26	0.420635	0.791005
Flnb	306204	chr15	18964288	Flnb	Nonsyn	Gln->Arg	-	23.3	23.3714	0.628205	0.830852	55.54	52.62	0.345742	0.791005
Kcnma1	83731	chr15	322937	Kcnma1	Nonsyn	Ser->Gly	+	1.81667	3	0.0266003	0.0991466	3.98	5.82	0.114961	0.448348
Blcap	171113	chr3	148267329	_7329Blcap	Nonsyn	Lys->Arg	-	1.9	14.4143	0.797644	0.891782	2.5	1.3	0.525809	0.791005
Blcap	171113	chr3	148267359	_7359Blcap	Nonsyn	Gln->Arg	-	4.1	3.71429	0.804779	0.891782	4	3.22	0.547619	0.791005
Blcap	171113	chr3	148267368	_7368Blcap	Nonsyn	Tyr->Cys	-	12.3857	5.8	0.158945	0.342987	7.32	9.2	1	1
Copa	304978	chr13	88088487	Copa	Nonsyn	Ile->Val	+	6.28333	5.43333	0.588745	0.804618	9.92	11.42	0.0936926	0.412698
Son	304092	chr11	31628558	_8558Son	Nonsyn	Glu->Gly	+	0.283333	0.314286	0.934975	0.982923	0.2	0.18	0.827147	0.921678
Son	304092	chr11	31628545	_8545Son	Nonsyn	Thr->Ala	+	0.316667	0.157143	0.455188	0.692006	0.3	0.42	0.750335	0.860678
Son	304092	chr11	31628548	_8548Son	Nonsyn	Arg->Gly	+	0.483333	0.828571	0.0351661	0.119464	3.8	12.68	0.690476	0.85134
Son	304092	chr11	31628074	_8074Son	Nonsyn	Thr->Ala	+	0.242857	0.4	0.511061	0.731533	0.94	1.62	0.525809	0.791005
Ccni	289500	chr14	16452369	Ccni	Nonsyn	Arg->Gly	+	0.271429	0.371429	0.0610572	0.16689	1.86	2.94	0.0268567	0.261853
Cadps	26989	chr15	14280228	_80228Cadps	Nonsyn	Glu->Gly	+	16.6286	16.8429	1	1	26.44	29.22	0.0936926	0.412698
Tm9sf1	361043	chr15	33776765	Tm9sf1	Nonsyn	Lys->Glu	-	0.133333	0.128571	1	1	0.14	0.04	0.04125	0.32175
Cacna1d	29716	chr16	5405832	_5832Cacna1d	Nonsyn	Tyr->Cys	-	15.7833	14.3429	0.294872	0.486056	22.08	27.6	0.142457	0.490079
Cacna1d	29716	chr16	5405838	_5838Cacna1d	Nonsyn	Gln->Arg	-	2.76667	2.41429	0.517426	0.731533	3.98	5.36	0.171904	0.515713
Cacna1d	29716	chr16	5405840	_5840Cacna1d	Nonsyn	Ile->Met	-	23.7167	19.0571	0.0534551	0.156547	29.2	36.88	0.00793651	0.103175
Fabp4	79451	chr2	93538648	Fabp4	Nonsyn	Asp->Gly	+	0.533333	0.342857	0.278631	0.486056	0.65	0.66	0.897749	0.965294
Kcna1	24520	chr4	163012291	Kcna1	Nonsyn	Ile->Val	-	1.61429	4.57143	0.000582751	0.0119464	16.92	18.78	0.547619	0.791005
Nova1	298992	chr6	66199099	_9099Nova1	Nonsyn	Glu->Gly	-	0.214286	0.257143	0.253098	0.471682	0.34	0.18	0.447699	0.791005
Nova1	298992	chr6	66199121	_9121Nova1	Nonsyn	Lys->Glu	-	0.242857	0.314286	0.117085	0.300029	0.24	0.2	0.57615	0.798244
Nova1	298992	chr6	66199394	_9394Nova1	Nonsyn	Ser->Gly	-	0.257143	0.385714	0.23738	0.471682	0.4	0.36	0.915792	0.965294
Nova1	298992	chr6	66199286	_9286Nova1	Nonsyn	Ser->Gly	-	2.41667	1.08571	0.772029	0.891782
Azin1	58961	chr7	74162517	Azin1	Nonsyn	Ser->Gly	-	0.342857	0.442857	0.296375	0.486056	0.58	0.875	0.531615	0.791005
Mcrs1	300222	chr7	138004466	Mcrs1	Nonsyn	Lys->Glu	-	18.75	31.8833	0.142857	0.325397
Gtf3c2		chr7	25180878	_80878Gtf3c2	Nonsyn	Thr->Ala	+	4.55714	4.71429	0.700852	0.856626	19.96	24.96	0.420635	0.791005
Grik2	54257	chr20	53374965	Grik2 E	Syn	Glu->Glu	-	0.585714	0.585714	1	1	0.5	0.44	1	1
Grik2	54257	chr20	53378650	Grik2 G	Syn	Gly->Gly	-	2.04286	3.01429	0.0948636	0.332023	6.18	7.56	0.345742	0.656909
Gria2	29627	chr2	172272248	Gria2 L	Syn	Leu->Leu	-	0.442857	0.642857	0.0190691	0.143018	1.22	1.78	0.0361451	0.264138
Gria2	29627	chr2	172288189	Gria2 Q	Syn	Gln->Gln	-	18.7286	17.7429	0.249632	0.582475	30.76	29.7	1	1
Gria3	29628	chrX	3477801	Gria3 L	Syn	Leu->Leu	-	0.571429	0.985714	0.00239524	0.0503001	2.6	3.54	0.0109095	0.188492
Gria4	29629	chr8	994882	Gria4 L	Syn	Leu->Leu	-	0.142857	0.142857	0.722148	0.892065	0.3	1.15	0.0255737	0.240116
Hist2h2ab	690102	chr2	191023314	Hist2h2ab	Syn	Leu->Leu	+	0.171429	0.371429	0.0130313	0.105253	0.84	0.16	0.166607	0.522766
Son	304092	chr11	31628553	_8553Son	Syn	Ala->Ala	+	0.35	0.4	0.56229	0.841137	3.46	0.58	0.460597	0.709962
Son	304092	chr11	31628529	_8529Son	Syn	Ser->Ser	+	1.1	1.01667	0.809197	0.92354	1.25	1.04	0.389284	0.701058
Son	304092	chr11	31628592	_8592Son	Syn	Leu->Leu	+	0.266667	0.3	0.716085	0.892065	0.36	0.16	0.523217	0.760517
Son	304092	chr11	31628079	_8079Son	Syn	Pro->Pro	+	0.228571	0.457143	0.246486	0.582475	0.98	2.04	0.401965	0.701058
Cadps	26989	chr15	14273751	_73751Cadps	Syn	Ala->Ala	+	2.12857	2.31429	0.481721	0.81587	2.04	2.24	0.832004	0.951436
Gtf3c2		chr6	25180877	_73751Gtf3c2	Syn	Arg->Arg	+	0.314286	0.4	0.779475	0.913895	1.14	1.38	0.91553	0.977251
Actr10	299121	chr6	93080588	Actr10	Syn	Ala->Ala	+	0.171429	0.171429	1	1	0.14	0.1	0.653594	0.839074
Tmem25	689172	chr8	47751905	Tmem25	Syn	Gly->Gly	-	0.285714	0.328571	0.348995	0.704701	0.24	0.22	0.915266	0.977251
Gria3		chrX	3477161	_7161Gria3	Syn	Lys->Lys	-	0.471429	0.457143	0.736794	0.899574	0.88	0.5	0.338269	0.655827
Htr2c	25187	chrX	31014486	Htr2c 3UTR-1	3UTR	3UTR	-	4.44286	8.54286	0.0011655	0.0503001	10.86	15.76	0.309524	0.639234
Htr2c	25187	chrX	31014416	Htr2c 3UTR-2	3UTR	3UTR	-	0.485714	0.442857	0.450124	0.81587	0.4	0.28	0.394663	0.701058
Htra1	65164	chr1	190308192	Htra1	3UTR	3UTR	+	1.33333	1.48333	0.0646101	0.263037	1.14	2.04	0.043878	0.297744
Usp29	361495	chr1	65273653	_73653Usp29	3UTR	3UTR	-	0.171429	0.3	0.0101681	0.0889708	0.82	1.3	0.141238	0.522766
Usp29	361495	chr1	65273680	_73680Usp29	3UTR	3UTR	-	0.271429	0.414286	0.00105758	0.0503001	2.4	2.58	0.753298	0.905865
Usp29	361495	chr1	65275941	_75941Usp29	3UTR	3UTR	-	1.18333	2.88333	0.0449512	0.261306
Ppfia3	140591	chr1	95808967	Ppfia3	3UTR	3UTR	-	1.06667	1.21429	0.171763	0.487435	2.16	4.74	0.027803	0.240116
Nrip3	361625	chr1	167380884	Nrip3	3UTR	3UTR	-	0.383333	0.416667	0.652468	0.858387	0.46	0.9	0.103862	0.469852
Igf2	24483	chr1	202908966	Igf2	3UTR	3UTR	-	3.21429	3.27143	0.654009	0.858387	17.36	25.36	0.015873	0.188492
Dagla	309207	chr1	212734062	_4062Dagla	3UTR	3UTR	-	0.628571	0.714286	0.651117	0.858387	1.68	1.75	1	1
Dagla	309207	chr1	212734070	_4070Dagla	3UTR	3UTR	-	6.35714	8.32857	0.179234	0.495252	24.64	28.375	0.412698	0.701058
Dagla	309207	chr1	212734107	_4107Dagla	3UTR	3UTR	-	1.48571	1.1	0.247538	0.582475	2.86	7.4	0.20869	0.555556
Mpeg1	64552	chr1	215391800	Mpeg1	3UTR	3UTR	+	3.68333	5.95714	0.0219045	0.153332	22.56	32.84	0.00793651	0.188492
Entpd1	64519	chr1	245889256	Entpd1	3UTR	3UTR	+	0.283333	0.257143	0.93965	1	0.18	0.24	0.651308	0.839074
Ovca2	497954	chr10	62483573	_3573Ovca2	3UTR	3UTR	-	1.58333	2.38571	0.471991	0.81587	2.54	10.56	0.0119252	0.188492
Ovca2	497954	chr10	62483577	_3577Ovca2	3UTR	3UTR	-	0.566667	0.442857	0.559503	0.841137	0.46	2.1	0.0211767	0.223531
Arhgdia	360678	chr10	109968767	Arhgdia	3UTR	3UTR	-	1.03333	1.6	0.228951	0.582475	2.2	2.32	0.538594	0.763679
Klhl24	303803	chr11	83096634	Klhl24	3UTR	3UTR	-	0.35	0.366667	0.933079	1	1.84	0.65	0.325163	0.655827
Hip1	192154	chr12	22420207	Hip1	3UTR	3UTR	+	4	6.08571	0.0512821	0.261306	7.94	12.475	0.555556	0.764895
Pkd2	498328	chr14	6350332	Pkd2	3UTR	3UTR	-	0.483333	0.5	0.718048	0.892065	0.4	0.38	0.91553	0.977251
Dph3	680594	chr16	7542624	Dph3	3UTR	3UTR	-	0.414286	0.4	0.568769	0.841137	0.5	0.36	0.519249	0.760517
Celf4	307540	chr18	17348319	Celf4	3UTR	3UTR	-	0.142857	0.214286	0.162587	0.474212	0.1	0.15	0.610492	0.80551
Isoc1	364879	chr18	54490027	Isoc1	3UTR	3UTR	+	0.228571	0.3	0.155521	0.472689	0.24	0.25	0.794383	0.94333
Calr	64202	chr19	24969591	Calr	3UTR	3UTR	+	0.271429	0.328571	0.13308	0.43667	0.4	0.22	0.193059	0.555556
Zfp612	307839	chr19	39972769	Zfp612	3UTR	3UTR	+	0.628571	0.842857	0.0497099	0.261306	3.8	5.34	0.0555556	0.351852
Ddx19b	690693	chr19	40922557	Ddx19b	3UTR	3UTR	-	0.728571	0.614286	0.151052	0.472689	0.6	0.94	0.170587	0.522766
Selenop	29360	chr2	52461816	Selenop	3UTR	3UTR	+	4.08571	3.9	0.402591	0.782816	4.04	5	0.460558	0.709962
Ythdf3	361920	chr2	100884604	Ythdf3	3UTR	3UTR	+	0.157143	0.228571	0.0825055	0.298727	0.16	0.14	0.73819	0.905865
Commd2	688478	chr2	146914339	Commd2	3UTR	3UTR	-	7	9.82857	0.0547499	0.261306	26.84	21.92	0.547619	0.764895
Selenot		chr2	147928323	Selenot	3UTR	3UTR	+	1.45714	1.95714	0.0398084	0.245875	5.7	10.7	0.00793651	0.188492
Cdh22	29182	chr3	156155246	Cdh22	3UTR	3UTR	-	4.95	0.385714	0.632709	0.858387
Mad2l1	297176	chr4	96385687	_5687Mad2l1	3UTR	3UTR	+	3.5	4.65714	1	1	7.525	11.1		0.52279
Mad2l1	297176	chr4	96385781	_5781Mad2l1	3UTR	3UTR	+	3.75714	6.25714	0.0730051	0.273769	11.42	14.9	0.176098	0.188492
Pum2	298874	chr6	32231647	Pum2	3UTR	3UTR	+	3.17143	4.82857	0.0048436	0.0635722	14.9	11.42	0.0116673	0.188492
Psma3	29670	chr6	93111172	_1172Psma3	3UTR	3UTR	+	0.25	0.8	0.065133	0.263037
Psma3	29670	chr6	93111177	_1177Psma3	3UTR	3UTR	+	0.2	0.516667	0.061905	0.263037
Psma3	29670	chr6	93111227	_1227Psma3	3UTR	3UTR	+	0.585714	0.5	0.292468	0.634839
Plekhd1		chr6	104487148	_87148Plekhd1	3UTR	3UTR	+	0.316667	0.4	0.311176	0.645006	2.1	2.56	0.84127	0.951436
Plekhd1		chr6	104487197	_87197Plekhd1	3UTR	3UTR	+	0.866667	1.84286	0.470753	0.81587	4.34	17.58	0.222222	0.555556
Plekhd1		chr6	104488035	_88035Plekhd1	3UTR	3UTR	+	0.05	0.171429	0.691078	0.892065	1.4	2.3	0.456397	0.709962
Plekhd1		chr6	104488036	_88036Plekhd1	3UTR	3UTR	+	1.85	1.71429	0.773271	0.913895	10.86	17.88	0.309524	0.639234
Plekhd1		chr6	104488064	_88064Plekhd1	3UTR	3UTR	+	0.3	0.328571	0.758742	0.913895
Plekhd1		chr6	104488089	_88089Plekhd1	3UTR	3UTR	+	0.8	0.457143	0.612146	0.858387
Calm1	24242	chr6	124485543	Calm1	3UTR	3UTR	+	0.371429	0.485714	0.00856367	0.0889708	0.94	1.46	0.0361451	0.264138
Atxn3	60331	chr6	126196471	Atxn3	3UTR	3UTR	-	0.514286	0.442857	0.225159	0.582475	1.38	0.84	0.246252	0.56356
Zfp799	494339	chr7	13478288	_8288Zfp799	3UTR	3UTR	-	0.614286	0.928571	0.157563	0.472689	3.6	2.24	0.528359	0.760517
Zfp799	494339	chr7	13478297	_8297Zfp799	3UTR	3UTR	-	0.371429	0.385714	0.944914	1	0.4	0.38	0.829896	0.951436
Igf1	24482	chr7	24605672	Igf1	3UTR	3UTR	+	25.2	5.94286	0.00214071	0.0503001	8.16	14.04	0.142457	0.522766
Atxn10	170821	chr7	123461766	Atxn10	3UTR	3UTR	+	0.183333	0.266667	0.120206	0.40715	0.24	0.16	0.500844	0.755241
Slco2a1	24546	chr8	108098019	Slco2a1	3UTR	3UTR	+	0.55	0.75	0.499836	0.81587
Mgat4a	67252	chr9	36387122	_7122Mgat4a	3UTR	3UTR	-	0.342857	0.371429	0.503008	0.81587	0.32	0.2	0.240874	0.56356
Mgat4a	67252	chr9	36387123	_7123Mgat4a	3UTR	3UTR	-	0.271429	0.257143	0.783339	0.913895	0.2	0.15	0.337803	0.655827
Mmgt1	302864	chrX	141126031	_6031Mmgt1	3UTR	3UTR	-	1.4	2.44286	0.00211656	0.0503001	9.1	11.9	0.150794	0.522766
Mmgt1	302864	chrX	141126032	_6032Mmgt1	3UTR	3UTR	-	0.542857	1.2	0.00312554	0.0546969	6.5	9.2	0.0952381	0.452381
Ankrd28	306264	chr16	7168445	_8445Ankrd28	3UTR	3UTR	-	5.22857	4.12857	0.608095	0.858387	11.28	14.44	0.420635	0.701058
Ankrd28	306264	chr16	7168464	_8464Ankrd28	3UTR	3UTR	-	7.33333	7.5	0.886092	1	35.74	19.28	0.600402	0.803355
Ankrd28	306264	chr16	7168465	_8465Ankrd28	3UTR	3UTR	-	1.91667	2.47143	0.429488	0.805291	4.76	7.32	0.0936926	0.452381
Ankrd28	306264	chr16	7168466	_8466Ankrd28	3UTR	3UTR	-	5.55	6.1	0.628205	0.858387	13.44	18.98	0.150794	0.522766
Ankrd28	306264	chr16	7168469	_8469Ankrd28	3UTR	3UTR	-	0.633333	0.814286	0.273862	0.62512	1.28	1.9	0.463344	0.709962
Ankrd28	306264	chr16	7168471	_8471Ankrd28	3UTR	3UTR	-	0.616667	0.7	0.514483	0.81587	1.58	2.46	0.222222	0.555556
Ankrd28	306264	chr16	7168476	_8476Ankrd28	3UTR	3UTR	-	1.58333	1.27143	1	1	4.78	8.88	0.0740261	0.418631
Ankrd28	306264	chr16	7168477	_8477Ankrd28	3UTR	3UTR	-	2.86667	1.08571	0.518588	0.81587	2.52	4.42	0.0749129	0.418631
Ankrd28	306264	chr16	7168478	_8478Ankrd28	3UTR	3UTR	-	2.75	2.18571	0.616591	0.858387	6.72	9.48	0.420635	0.701058
Ankrd28	306264	chr16	7168479	_8479Ankrd28	3UTR	3UTR	-	2.33333	1.38571	0.313289	0.645006	4.62	6.28	0.463344	0.709962
Ankrd28	306264	chr16	7168481	_8481Ankrd28	3UTR	3UTR	-	5.95	5.48571	0.945221	1	15.48	23.42	0.015873	0.188492
Ankrd28	306264	chr16	7168727	_8727Ankrd28	3UTR	3UTR	-	6.35	5.61667	1	1	16.1	14.4	0.885714	0.977251
Ankrd28	306264	chr16	7169158	_9158Ankrd28	3UTR	3UTR	-	0.516667	0.614286	0.61012	0.858387	1.32	2.3	0.249153	0.56356
Ankrd28	306264	chr16	7169160	_9160Ankrd28	3UTR	3UTR	-	0.583333	1.07143	0.942341	1	1.36	1.52	0.167938	0.522766
Ankrd28	306264	chr16	7169173	_9173Ankrd28	3UTR	3UTR	-	0.516667	0.6	0.719877	0.892065	1.34	1.52	0.600402	0.803355
Ankrd28	306264	chr16	7169174	_9174Ankrd28	3UTR	3UTR	-	0.683333	0.985714	0.472607	0.81587	1.04	2.42	0.249153	0.56356
Ankrd28	306264	chr16	7169214	_9214Ankrd28	3UTR	3UTR	-	0.766667	0.666667	0.548075	0.841137	0.74	0.76	0.75183	0.905865
Ankrd28	306264	chr16	7169218	_9218Ankrd28	3UTR	3UTR	-	4.9	5.98333	0.296258	0.634839	14.8	13.88	0.750335	0.905865
Ankrd28	306264	chr16	7169220	_9220Ankrd28	3UTR	3UTR	-	2.86667	4.33333	0.004329	0.0635722	11.96	10.3	1	1
Ankrd28	306264	chr16	7169298	_9298Ankrd28	3UTR	3UTR	-	2.56667	3.3	0.282651	0.631453	8.4	10.98	0.420635	0.701058
Pa2g4	288778	chr7	1854029	_4029Pa2g4	5UTR	5UTR	-	0.428571	0.4	0.429488	0.805291	0.46	0.48	0.910979	0.977251
Pa2g4	288778	chr7	1854034	_4034Pa2g4	5UTR	5UTR	-	0.385714	0.428571	0.495088	0.81587	0.38	0.28	0.161238	0.522766
Adarb1		chr20	11709472	_9472Adarb1	5UTR	5UTR	+	25.5143	31.3429	0.0530303	0.261306	34.18	37.08	1	1
Adarb1		chr20	11709485	_9485Adarb1	5UTR	5UTR	+	10.1286	10.6143	0.798081	0.920862	29.64	26.92	0.222222	0.555556
Adarb1		chr20	11709486	_9486Adarb1	5UTR	5UTR	+	57.3571	68.2429	0.00873444	0.0889708	88.3	88.5	0.222222	0.555556
Adarb1		chr20	11709490	_9490Adarb1	5UTR	5UTR	+	1.51429	3.07143	0.0262238	0.172094	3.58	5.38	0.150794	0.522766
Dffa	114214	chr5	166189792	Dffa	intronic	intronic	+	4.02857	5.51429	0.520603	0.81587	4.425	23.875	0.309424	0.639234
Airn		chr7	120065060	Airn	intronic	intronic	-	0.0571429	0.0857143	1	1
IG1		chr7	138469220	IG1	intergenic	intergenic	+	1.33333	1.95714	0.00982037	0.0889708	4.02	7.64	0.00793651	0.188492
IG2		chr3	154378440	IG2	intergenic	intergenic	-	1.71429	2.51429	0.382867	0.75851	5.12	5.64	0.753298	0.905865
IG3		chr3	154378446	IG3	intergenic	intergenic	-	2.44286	3.61429	0.223778	0.582475	7.7	9.68	0.150794	0.522766
IG4		chr5	145407421	IG4	intergenic	intergenic	+	6.31429	3.81429	1	1	14.86	20.16	0.294802	0.639234
IG5		chr5	145407422	IG5	intergenic	intergenic	+	2.01429	3.12857	0.249632	0.582475	16.74	9.6	1	1
IG6		chr6	93111867	IG6	intergenic	intergenic	+	3.58571	5.14286	0.0728438	0.273769	6.02	10.3	0.0952381	0.452381
IG7		chr6	93111868	IG7	intergenic	intergenic	+	0.485714	0.914286	0.0604266	0.263037	1.6	1.4	0.833534	0.951436

## Sheet: Table S6
Table S6. Htr2c and ADARs correlations with significant non-synonymous editing sites
	PFC							AMY							Correlations with editing
	155 PFC	131 PFC	154 PFC	160 PFC	130 PFC	150 PFC	157 PFC	145 AMY	121 AMY	136 AMY	138 AMY	140 AMY	141 AMY	142 AMY	Adar	Adarb1	Htr2c
Htr2c A	0.356	0.413	0.475	0.355	0.194	0.093	0.125	0.794	0.72	0.667	0.6	0.276	0.518	0.545	0.491009	0.144369	0.392662
Htr2c B	0.254	0.193	0.394	0.276	0.15	0.093	0.078	0.719	0.637	0.578	0.499	0.224	0.441	0.467	0.502485	0.16699	0.420893
Grik2 (Q/R)	0.725	0.715	0.727	0.66	0.769	0.765	0.722	0.844	0.832	0.787	0.767	0.801	0.824	0.833	0.534995	0.501863	0.152295
Grik2 (Y/C)	0.604	0.553	0.634	0.555	0.619	0.602	0.603	0.716	0.708	0.64	0.697	0.638	0.672	0.698	0.656217	0.160069	0.238239
Grik2 (I/V)	0.391	0.318	0.452	0.497	0.462	0.498	0.424	0.653	0.572	0.569	0.504	0.522	0.488	0.518	0.333714	0.669578	0.554217
Gria2 (R/G)	0.365	0.328	0.372	0.402	0.326	0.46	0.341	0.524	0.404	0.537	0.426	0.456	0.41	0.427	0.292675	0.579028	0.618083
Gria4 (R/G)	0.242	0.324	0.255	0.252	0.204	0.299	0.235	0.376	0.301	0.319	0.349	0.323	0.306	0.339	0.652311	0.113914	0.602366
Gabra3	0.488	0.512	0.535	0.488	0.492	0.525	0.51	0.576	0.588	0.614	0.615	0.646	0.601	0.651	.735*	0.130578	0.557185
322937Kcnma1		0.006	0.024	0.023	0.023	0.018	0.015	0.026	0.036	0.03	0.035	0.01	0.031	0.042	0.173086	0.623046	0.216266
163012291Kcna1	0.022	0.003	0.028	0.017	0.014	0.008	0.021	0.052	0.047	0.058	0.043	0.042	0.029	0.049	0.555889	0.24964	0.524511
Grik2 (Met/Val)	0.012	0.006	0.014	0.013	0.013	0.024	0.014	0.027	0.025	0.019	0.021	0.018	0.016	0.015	0.621604	0.246432	0.545253
Adar mRNA		7.4719	7.84877	7.15805	6.76228				8.38141	7.36294	8.08593	8.29229
Adarb1 mRNA		6.87665	7.83178	6.4632	5.62584				7.66039	6.69222	7.66645	7.41449
Htr2c mRNA		3.75437	2.43172	6.72642	1.70767				6.34228	5.43178	6.08164	6.54053

## Sheet: Table S7
Table S7. Changes in Htr2c isoform prevalence in PFC vs. AMY at P0 and P60
		PFC vs. AMY
		P0		P60
RNA Isoform	Amino Acid Isoforms	Change %	F	Change %	F
INI	Nonedited	15.8269		1.7795
VNI	A	-3.09444	F(1,17)=12.614, p<0.05	-5.67322	F(1,8)=17.369, p<0.05
MNI	B	0.124403		1.36676
ISI	C	0.87581		1.99954	F(1,6)=5.048, p=0.066*
INV	D	5.59213	F(1,17)=7.381, p<0.05	-1.31968	F(1,8)=15.575, p<0.05
VNI	AB	-4.51922	F(1,17)=4.839, p<0.05	-2.23834
VSI	AC	-0.759744	F(1,17)=13.537, p<0.05	-0.3303
VNV	AD	2.71603		-0.54122
MSI	BC	-0.00655222		-0.03896
MNV	BD	0.0324889		-0.2124
ISV	CD	6.3154	F(1,17)=4.025, p=0.061	-0.18766
VSI	ABC	-8.05866	F(1,17)=18.378, p<0.001	-2.6529
VNV	ABD	-11.1051	F(1,17)=8.375, p<0.05	-2.89002
VSV	ACD	1.26444		0.8173
MSV	BCD	0.0175048			ND
VSV	ABCD	-4.58246	F(1,17)=7.405, p<0.05	11.4945
*n= AMY 5, PFC 3
ND=not detected

## Sheet: Table S8
Table S8. The effects of PRS on RNA editing at learning- and stress-related genes in F0, F1 and F2
						F0						F1						F2
Chromosome	Position	Genic region	Editing Site	AA	Ref.	PFC C	PFC PRS	P value	AMY C	AMY PRS	P value	PFC O1-C	PFC O1-PRS	Pvalue	AMY O1-C	AMY O1-PRS	Pvalue	PFC O2-C	PFC O2-PRS	Pvalue	AMY O2-C	AMY O2-PRS	Pvalue
chrX	31041849	Nonsyn	Htr2c A	Ile->Val	Sanjana et al., 2012 ; Bhansali et al. 2007; Moya et al., 2011; Singh et al., 2011	89.1	93.2	0.0273852	91.2	90.2714	0.97737	63.62	34.0625	0.045066	81.98	77.7111	0.285592	27.5833	60.9714	0.0011655	64.9571	77.7545	0.0153972
chrX	31041847	Nonsyn	Htr2c B	Ile->Met	Bhansali et al. 2007; Moya et al., 2011; Sanjana et al., 2012	84.02	81.5667	1	79.42	77.1	0.97737	56.84	25.125	0.045066	72.02	67.8667	0.23976	19.7333	51.0857	0.002331	56.6143	67.3455	0.0441176
chrX	31041842	Nonsyn	Htr2c C	Asn->Ser	Gurevich et al. 2002; Englander et al. 2005; Gardiner and Du, 2006; Bhansali et al. 2007; Hackler et al., 2006; Singh et al., 2011; Sanjana et al., 2012	40.82	35.4333	0.927099	31.54	30.8714	0.97737	25.7	21.5	0.943279	32.02	30.4889	0.350118	19.2167	29.5714	0.0534551	26.1857	29.0273	0.340881
chrX	31041837	Nonsyn	Htr2c D	Ile->Val	Iwamoto and Kato, 2003; Gurevich et al. 2002; Englander et al. 2005; Gardiner and Du, 2006; Bhansali et al. 2007; Moya et al., 2011; Sanjana et al., 2012 ; Singh et al., 2011	58.86	52.4833	0.428571	52.3	50.3143	0.97737	42.12	31.225	0.523699	46.64	55.3778	0.0829171	35.3833	57.5571	0.0734266	44.3286	51.2636	0.0853444
chr11	27749588	Nonsyn	Grik1	Gln->Arg	Mozhui et al., 2010; Masneuf et al., 2014; Sanjana et al., 2012	47.82	49.7667	1	52.46	50.7	0.97737	31.46	29.3125	0.621601	41.1	32.3444	0.0599401	24.5833	27.4143	0.720617	27.525	28.5182	1
chr20	53378633	Nonsyn	Grik2 (Q/R)	Gln->Arg	Dai et al., 2008; Sanjana et al., 2012	90.42	90.85	0.583025	86.02	86.2286	0.97737	74.64	72.05	0.43512	85.3	83.3	0.0383379	72.6333	74.6857	0.5338	81.05	82.9818	0.385729
chr20	53378637	Nonsyn	Grik2 (Met/Val)	Met->Val	Dai et al., 2008; Sanjana et al., 2012	7.04	7.56667	0.782742	6.3	5.98571	1	1.54	1.1375	0.139926	2.72	2.05556	0.0159255	1.4	1.97143	0.171166	1.9375	2.83636	0.214693
chr20	53408958	Nonsyn	Grik2 (Y/C)	Tyr->Cys	Dai et al., 2008; Sanjana et al., 2012	89.64	91.4667	1	85.86	85.8714	0.97737	62.22	58.225	0.420113	69.32	65.9333	1	59.4333	61.7143	0.174143	68.2125	68.9364	0.868716
chr20	53408971	Nonsyn	Grik2 (I/V)	Ile->Val	Dai et al., 2008; Sanjana et al., 2012	82.62	84.9333	0.536797	82.72	82.6143	0.97737	53.88	47.9625	0.0652681	62.7	55.3889	0.011988	44.1833	51.6857	0.316645	54.1	60.0818	0.186256
chr20	53374965	Syn	Grik2 E	Glu->Glu	Dai et al., 2008; Sanjana et al., 2012	0.5	0.5	0.709257	0.44	0.557143	0.97737	0.44	0.55	0.173344	0.54	0.488889	0.40891	0.6	0.5	0.0200314	0.6	0.527273	0.055649
chr20	53378650	Syn	Grik2 G	Gly->Gly	Dai et al., 2008; Sanjana et al., 2012	6.18	6.56667	0.536797	7.56	7.58571	1	2.96	2.425	0.123248	4.22	3.4	0.0703001	2.05	2.58571	0.250478	2.9875	3.09091	0.677564
chr2	172272247	Nonsyn	Gria2 (R/G)	Arg->Gly	McEwen et al., 2015; Li et al., 2014; Liu et al. 2010; Vialou et al., 2010; Sanjana et al., 2012	55.12	53.3667	0.329004	65.18	63.3143	0.97737	38.42	36.0125	0.621601	53.88	47.1778	0.041958	37.15	37.6714	0.628205	45.225	48.5364	0.492022
chr2	172288193	Nonsyn	Gria2 (Q/R)	Gln->Arg	McEwen et al., 2015; Li et al., 2014; Liu et al. 2010; Vialou et al., 2010; Sanjana et al., 2012	99.84	99.85	0.420739	99.92	99.8286	0.97737	99.58	99.5625	0.762284	99.74	99.6889	0.445839	99.5167	99.5429	0.604382	99.625	99.6636	0.59682
chr2	172272248	Syn	Gria2 L	Leu->Leu	McEwen et al., 2015; Li et al., 2014; Liu et al. 2010; Vialou et al., 2010; Sanjana et al., 2012	1.22	1.25	0.852798	1.78	1.64286	0.97737	0.58	0.525	0.755221	1	0.711111	0.0495554	0.45	0.557143	0.212592	0.6375	0.754545	0.314006
chr2	172288189	Syn	Gria2 Q	Gln->Gln	McEwen et al., 2015; Li et al., 2014; Liu et al. 2010; Vialou et al., 2010; Sanjana et al., 2012	30.76	29.8	0.783711	29.7	28.5857	0.97737	20.56	20.875	1	22.28	18.6778	0.0712361	19.0833	24.1143	0.445221	17.6	23.9	0.38552
chrX	3477800	Nonsyn	Gria3 (R/G)	Arg->Gly	Dai et al., 2008; Sanjana et al., 2012	93.98	93.2	0.520916	94.46	94.0857	0.97737	60.58	58.075	0.354312	73.52	65.8222	0.0826981	55.4167	58.4714	0.628205	63.825	65.4545	0.562917
chrX	3459941	Nonsyn	Gria3 K	Lys->Arg	Dai et al., 2008; Sanjana et al., 2012	0.36	0.366667	0.849624	0.42	0.371429	0.97737	0.32	0.4	0.358471	0.34	0.333333	1	0.333333	0.357143	0.457901	0.3875	0.363636	0.857403
chrX	3477801	Syn	Gria3 L	Leu->Leu	Dai et al., 2008; Sanjana et al., 2012	2.6	3.33333	0.0134972	3.54	3.31429	0.97737	0.9	0.7125	0.369726	1.5	1.17778	0.140709	0.566667	0.971429	0.025359	0.925	1.06364	0.676476
chr8	994881	Nonsyn	Gria4 (R/G)	Arg->Gly	Miyamoto et al., 2002	64.1	63.3167	0.930736	65.35	68	0.97737	20.82	22.0375	0.660111	37.76	32.5111	0.111888	26.15	26.1286	0.886248	33	33.4364	0.804269
chr8	994882	Syn	Gria4 L	Leu->Leu	Miyamoto et al., 2002	0.3	0.883333	0.0273852	1.15	1.3	0.97737	0.1	0.1875	0.0432817	0.18	0.177778	0.766217	0.116667	0.157143	0.176296	0.1375	0.236364	0.114817
chrX	158405626	Nonsyn	Gabra3	Ile->Met	Aso et al., 2010; Sanjana et al., 2012	86.56	88.9667	0.0104111	89.88	90.8	0.97737	48.72	51.1125	0.304175	60.28	56.9556	0.606394	51.0333	49.3286	0.294872	61.1625	56.3455	0.0165911
chr15	14280228	Nonsyn	_80228Cadps	Glu->Gly	Tsolakidou et al., 2010; Sanjana et al., 2012	2.04	1.98333	0.78026	29.22	29.5	0.97737	1.3	1.8625	0.211507	0.36	0.255556	0.264041	2.48333	2.67143	0.390714	2.375	2.27273	0.281804
chrX	160382329	Nonsyn	Flna	Gln->Arg	Sanjana et al., 2012	31.82	39.4833	0.329004	33.9	39.2143	0.97737	5.84	5.9125	0.943279	5.82	5.37778	0.893814	5.4	8.18571	0.086044	5.4375	5.05455	0.535186
chr15	18964288	Nonsyn	Flnb	Gln->Arg	Sanjana et al., 2012	55.54	57.0833	0.930736	52.48	49.5286	0.97737	24.76	22.2625	0.271594	29.04	24.9111	0.0616616	23.3	24.7857	0.445221	23.4125	24.9455	0.903892
chr15	322937	Nonsyn	Kcnma1	Ser->Gly	Sanjana et al., 2012	3.98	3.98333	0.792208	5.86	5.42857	0.97737	2.52	2.525	0.882162	2.84	3.16667	0.123532	1.81667	1.95714	1	3.0375	3.02727	0.590809
chr3	148267329	Nonsyn	_7329Blcap	Lys->Arg	Sanjana et al., 2012	2.5	2.26667	1	0.76	2.15	0.97737	9.72	1.58571	0.870542	1.42	6.83333	1	1.96667	1.15714	0.829399	12.8375	1.28182	0.264338
chr3	148267359	Nonsyn	_7359Blcap	Gln->Arg	Sanjana et al., 2012	4	4.61667	0.662338	2.88	3.28571	1	3.82	3.75714	0.431818	8.8	3.14444	1	4.5	3.52857	0.835664	3.7375	4.01818	0.590646
chr3	148267368	Nonsyn	_7368Blcap	Tyr->Cys	Sanjana et al., 2012	7.32	9.73333	0.428571	6.225	7.14286	0.97737	10.04	8.98571	0.876263	4.68	8.06667	0.0829171	12.65	8.62857	0.616591	5.95	9.51	0.373766
chr4	163012291	Nonsyn	Kcna1	Ile->Val	Sanjana et al., 2012	16.92	17.0333	0.930736	18.34	17.7714	0.97737	2.08	2.275	0.94133	4.86	4.52222	0.787897	1.51667	3.07143	0.0316528	4.5875	6.22727	0.0468286

## Sheet: Table S9
Table S9. Statistical analysis of editing differences between oocytes, PFC and AMY
Editing Site	F	p	comments
Flnb	F(2,26)=361.829	p<0.001
Kcnma1	F(2,27)=0.805	p=0.458
Copa	F(2,27)=200.146	p<0.001
Hip1	F(2,25)=0.40	p=0.960
Commd2	F(2,30)=103.868	p<0.001
Selenot	F(2,32)=113.55	p<0.001
_5687Mad2l1	F(2,32)=27.46	p<0.001
_5781Mad2l1	F(1,21)=5.53	p<0.05	ND in PC
Pum2	F(2,31)=33.37	p<0.001
_8445Ankrd28	F(2,28)=1.869	p=0.173
_8464Ankrd28	F(2,28)=0.343	p=0.712
_8465Ankrd28	F(2,28)=0.631	p=0.54
_8466Ankrd28	F(2,28)=10.75	p<0.001
_8476Ankrd28	F(2,28)=1.682	p=0.204
_8477Ankrd28	F(2,28)=1.425	p=0.258
_8478Ankrd28	F(2,28)=0.219	p=0.805
_8479Ankrd28	F(2,28)=0.505	p=0.609
_8481Ankrd28	F(2,28)=0.503	p=0.610
_9158Ankrd28	F(2,31)=1.034	p=0.367
_9174Ankrd28	F(2,27)=1.042	p=0.367
_9218Ankrd28	F(2,29)=0.012	p=0.988
_9220Ankrd28	F(2,29)=31.28	p<0.001
_9298Ankrd28	F(2,26)=1.903	p=0.169
Ccni	F(2,32)=70.708	p<0.001
Tm9sf1	F(2,30)=0.381	p=0.686
_9099Nova1	F(2,25)=2.264	p=0.125
_9121Nova1	F(2,25)=1.08	p=0.335
Azin1	F(2,26)=14.52	p<0.001
Actr10	F(2,29)=0.978	p=0.388
Htra1	F(2,25)=25.14	p<0.001
Pkd2	F(2,25)=2.189	p=0.133
Calr	F(2,26)=2.157	p=0.136
_1227Psma3	F(1,14)=2.48	p=0.137	ND in AMY
_7122Mgat4a	F(2,29)=3.86	p<0.05
_7123Mgat4a	F(2,29)=0.747	p=0.483
Calm1	F(2,30)=66.39	p<0.001
Atxn3	F(2,27)=15.45	p<0.001
_8469Ankrd28	F(2,28)=23.789	p<0.001
_8471Ankrd28	F(2,28)=14.198	p<0.001
_9160Ankrd28	F(2,31)=14.23	p<0.001
_9173Ankrd28	F(2,28)=3.106	p=0.06
_9214Ankrd28	F(2,29)=0.211	p=0.811
_4029Pa2g4	F(2,29)=0.378	p=0.689
_4034Pa2g4	F(2,29)=4.503	p<0.05
ND=not detected
